# Supplementary material for: Comparison of viral RNA–host protein interactomes across pathogenic RNA viruses informs rapid antiviral drug discovery for SARS-CoV-2
Source: Cell Res. 2021 Nov 4;32(1):9–23. doi: 10.1038/s41422-021-00581-y (PMC8566969; doi:10.1038/s41422-021-00581-y)
Supplement: Supplementary file 8 — Supplementary information, TableS2 [file 41422_2021_581_MOESM8_ESM.xlsx]

## Sheet: Note
Supplementary Table S2 Viral RNA interacting proteins identified by ChIRP-MS
SARS-Cov-2 interacting protein	SARS-Cov-2 RNA interacting human proteins
SARS-Cov-2 protein	SARS-Cov-2 viral protein co-purified with genome RNA
Response to SARS-CoV-2 infection	Protein changed expression after SARS-CoV-2 infection based on proteomic investigation (PMID: 32408336)
EBOV interacting protein	EBOV RNA interacting human proteins
EBOV protein	EBOV viral protein co-purified with genome RNA
ZIKV interacting protein	ZIKV RNA interacting human proteins
ZIKV protein	ZIKV viral protein co-purified with genome RNA
MIST	MIST / MiST socre calculated based on (PMID: 22190034), see Methods
Abundance	protein abundance in virus infected samples, see Methods
Specificity	uniqueness of proteins identified in virus infected samples, see Methods
Reproducibility	invariability of each identified protein abundance among replicates, see Methods
Reported interaction with viral RNA	proteins reported to binding the indicated viral RNA

## Sheet: SARS-Cov-2 interacting protein
Uniprot_id	Gene	Abundance	Reproducibility	Specificity	MIST	Response to SARS-CoV-2 infection	Reported interaction with other coronavirus RNA	binding type	structure preference
Q00839	HNRNPU	0.00691689	0.994412	1	0.992357	up-regulated	PMID: 15609510; PMID: 19580983	known to be direct binder	Single-stranded RNA binding
Q15233	NONO	0.0047988	0.99022	1	0.991051	up-regulated		potiential to be direct binder	Single-stranded RNA binding
P62937	PPIA	0.0212228	0.988447	1	0.990602	down-regulated		unlikely to be direct binder	-
P09651	HNRNPA1	0.0180026	0.987919	1	0.99042	normal	PMID: 15609510; PMID: 19580983	known to be direct binder	Single-stranded RNA binding
P26010	ITGB7	0.00410792	0.984907	1	0.989408	normal		unlikely to be direct binder	-
P67809	YBX1	0.00400711	0.984907	1	0.989407	normal		potiential to be direct binder	Single-stranded RNA binding
Q99729	HNRNPAB	0.00237512	0.984907	1	0.989398	up-regulated	PMID: 15609510; PMID: 19580983	known to be direct binder	Single-stranded RNA binding
Q9Y2S7	POLDIP2	0.00180431	0.984907	1	0.989394	up-regulated		unlikely to be direct binder	-
O14979	HNRNPDL	0.00179934	0.984907	1	0.989394	normal		potiential to be direct binder	Single-stranded RNA binding
Q9H089	LSG1	0.000956308	0.984907	1	0.989389	normal		potiential to be direct binder	-
P13804	ETFA	0.0129589	0.973707	1	0.986005	normal		unlikely to be direct binder	-
P22626	HNRNPA2B1	0.0186911	0.972446	1	0.98565	normal	PMID: 15609510; PMID: 19580983	known to be direct binder	Single-stranded RNA binding
Q01130	SRSF2	0.00611839	0.969377	1	0.984628	down-regulated		potiential to be direct binder	Single-stranded RNA binding
P17844	DDX5	0.00401062	0.969377	1	0.984616	up-regulated		potiential to be direct binder	double-stranded RNA binding
P31943	HNRNPH1	0.00881805	0.96567	1	0.983501	up-regulated		potiential to be direct binder	Single-stranded RNA binding
P51991	HNRNPA3	0.00676204	0.965493	1	0.983434	up-regulated		potiential to be direct binder	Single-stranded RNA binding
Q86V81	ALYREF	0.00347	0.960661	1	0.981923	normal		potiential to be direct binder	Single-stranded RNA binding
Q9NZI8	IGF2BP1	0.00531911	0.949151	1	0.978383	up-regulated		potiential to be direct binder	Single-stranded RNA binding
P23246	SFPQ	0.00406101	0.988349	0.981241	0.97761	normal		potiential to be direct binder	Single-stranded RNA binding
P07910	HNRNPC	0.0196116	0.995458	0.976667	0.976761	up-regulated	PMID: 15609510; PMID: 19580983	known to be direct binder	Single-stranded RNA binding
Q15717	ELAVL1	0.00751985	0.90955	1	0.966178	up-regulated	PMID: 15609510; PMID: 19580983	known to be direct binder	Single-stranded RNA binding
P31942	HNRNPH3	0.00447713	0.983576	0.965467	0.965327	up-regulated		potiential to be direct binder	Single-stranded RNA binding
P19338	NCL	0.0028275	0.951939	0.948298	0.943786	normal		potiential to be direct binder	Single-stranded RNA binding
P61978	HNRNPK	0.00933151	0.984334	0.930665	0.941732	up-regulated		potiential to be direct binder	Single-stranded RNA binding
Q14103	HNRNPD	0.00572946	0.984907	0.9241	0.937387	up-regulated		potiential to be direct binder	Single-stranded RNA binding
Q15392	DHCR24	0.0014547	0.984907	0.9241	0.937362	normal		unlikely to be direct binder	-
P68104	EEF1A1	0.00843494	0.995921	0.899422	0.923885	up-regulated	PMID: 15609510; PMID: 19580983	known to be direct binder	-
Q16822	PCK2	0.00514902	0.927503	0.911268	0.910877	up-regulated		unlikely to be direct binder	-
Q06830	PRDX1	0.0113923	0.984907	0.879592	0.906911	up-regulated		potiential to be direct binder	-
P84103	SRSF3	0.0091041	0.960661	0.88753	0.904858	up-regulated		potiential to be direct binder	Single-stranded RNA binding
Q9BX68	HINT2	0.0113932	0.957738	0.866053	0.889247	normal		unlikely to be direct binder	-
P35268	RPL22	0.00823007	0.630702	1	0.88015	down-regulated		potiential to be direct binder	-
Q13838	DDX39B	0.00341836	0.630702	1	0.880121	up-regulated		potiential to be direct binder	double-stranded RNA binding
P07339	CTSD	0.00191204	0.630702	1	0.880112	down-regulated		unlikely to be direct binder	-
P14866	HNRNPL	0.00142592	0.630702	1	0.880109	up-regulated	PMID: 15609510; PMID: 19580983	known to be direct binder	Single-stranded RNA binding
P48594	SERPINB4	0.000980785	0.630702	1	0.880106	normal		unlikely to be direct binder	-
Q07955	SRSF1	0.00634054	0.63049	1	0.880073	normal		potiential to be direct binder	Single-stranded RNA binding
P38159	RBMX	0.00541166	0.629632	1	0.879803	up-regulated		potiential to be direct binder	Single-stranded RNA binding
P34897	SHMT2	0.010186	0.61853	1	0.876406	up-regulated		unlikely to be direct binder	-
Q15125	EBP	0.00312065	0.617215	1	0.875958	up-regulated		unlikely to be direct binder	-
Q9HBL7	PLGRKT	0.00300063	0.617215	1	0.875957	down-regulated		unlikely to be direct binder	-
Q9UIJ7	AK3	0.00201766	0.617215	1	0.875951	up-regulated		unlikely to be direct binder	-
Q9UKM9	RALY	0.00557531	0.616359	1	0.875709	normal		potiential to be direct binder	Single-stranded RNA binding
P07737	PFN1	0.00446249	0.613557	1	0.874837	up-regulated		unlikely to be direct binder	-
P11142	HSPA8	0.00274611	0.572959	1	0.862301	down-regulated		unlikely to be direct binder	-
P01857	IGHG1	0.00294877	0.571345	1	0.861805	normal		unlikely to be direct binder	-
P23396	RPS3	0.0128371	0.563547	1	0.859458	down-regulated		potiential to be direct binder	Single-stranded RNA binding
Q6ZVX7	NCCRP1	0.00233271	0.984907	0.802309	0.853878	normal		unlikely to be direct binder	-
O95864	FADS2	0.00156682	0.522166	1	0.846623	normal		unlikely to be direct binder	-
P07437	TUBB	0.00202013	0.503402	1	0.840837	up-regulated	PMID: 15609510; PMID: 19580983	known to be direct binder	-
Q08211	DHX9	0.000365702	0.617215	0.897178	0.805456	up-regulated		potiential to be direct binder	double-stranded RNA binding
P01040	CSTA	0.0114722	0.630702	0.875884	0.795086	normal		unlikely to be direct binder	-
P60842	EIF4A1	0.00271062	0.630702	0.875884	0.795034	normal		potiential to be direct binder	double-stranded RNA binding
Q86TJ2	TADA2B	0.00148445	0.984907	0.666532	0.760797	normal		unlikely to be direct binder	-
P84085	ARF5	0.00363641	0.585491	0.840085	0.756549	normal		unlikely to be direct binder	-
P08238	HSP90AB1	0.00123835	0.617215	0.81353	0.74812	down-regulated		unlikely to be direct binder	-
Q99798	ACO2	0.000841699	0.984907	0.645747	0.746545	normal		unlikely to be direct binder	-
O75223	GGCT	0.00687535	0.984907	0.631937	0.737113	normal		unlikely to be direct binder	-
O75439	PMPCB	0.00132487	0.984907	0.613223	0.724252	normal		unlikely to be direct binder	-
P38117	ETFB	0.0174425	0.962373	0.616395	0.71957	up-regulated		unlikely to be direct binder	-
P54886	ALDH18A1	0.0037827	0.983576	0.57755	0.699401	down-regulated		unlikely to be direct binder	-
Q9UBM7	DHCR7	0.00604286	0.997547	0.570954	0.699204	up-regulated		unlikely to be direct binder	-
P61604	HSPE1	0.0088159	0.571345	0.757922	0.695893	normal		unlikely to be direct binder	-
P60709	ACTB	0.01057	0.978551	0.568906	0.691966	up-regulated		unlikely to be direct binder	-
P49411	TUFM	0.015157	0.998174	0.555886	0.689123	up-regulated	PMID: 15609510; PMID: 19580983	known to be direct binder	-
P0CG48	UBC	0.00746212	9.10239e-11	1	0.685554	normal		unlikely to be direct binder	-
P09211	GSTP1	0.00483806	9.10239e-11	1	0.685539	normal		unlikely to be direct binder	-
P11940	PABPC1	0.00462652	9.10239e-11	1	0.685538	up-regulated	PMID: 15609510; PMID: 19580983	known to be direct binder	Single-stranded RNA binding
O00148	DDX39A	0.00422424	9.10239e-11	1	0.685535	normal		potiential to be direct binder	double-stranded RNA binding
Q9NRW1	RAB6B	0.00349171	9.10239e-11	1	0.685531	normal		unlikely to be direct binder	-
P62888	RPL30	0.00330465	9.10239e-11	1	0.68553	normal		potiential to be direct binder	-
P68363	TUBA1B	0.00284709	9.10239e-11	1	0.685527	normal		unlikely to be direct binder	-
P43243	MATR3	0.00251328	9.10239e-11	1	0.685525	normal		potiential to be direct binder	Single-stranded RNA binding
Q04837	SSBP1	0.00248106	9.10239e-11	1	0.685525	up-regulated		unlikely to be direct binder	-
P52272	HNRNPM	0.00234013	9.10239e-11	1	0.685524	up-regulated		potiential to be direct binder	Single-stranded RNA binding
P05387	RPLP2	0.00225684	9.10239e-11	1	0.685523	up-regulated		potiential to be direct binder	-
P61353	RPL27	0.00210296	9.10239e-11	1	0.685523	down-regulated		potiential to be direct binder	Single-stranded RNA binding
Q13228	SELENBP1	0.00194801	9.10239e-11	1	0.685522	normal		unlikely to be direct binder	-
P62249	RPS16	0.00185061	9.10239e-11	1	0.685521	down-regulated		potiential to be direct binder	-
P63244	RACK1	0.00185061	9.10239e-11	1	0.685521	normal		unlikely to be direct binder	-
P26599	PTBP1	0.00181432	9.10239e-11	1	0.685521	up-regulated	PMID: 15609510; PMID: 19580983	known to be direct binder	Single-stranded RNA binding
P28838	LAP3	0.00181432	9.10239e-11	1	0.685521	normal		unlikely to be direct binder	-
Q13242	SRSF9	0.0016828	9.10239e-11	1	0.68552	down-regulated		potiential to be direct binder	Single-stranded RNA binding
P01594	IGKV1-33	0.0016683	9.10239e-11	1	0.68552	normal		unlikely to be direct binder	-
Q9BQE3	TUBA1C	0.00165407	9.10239e-11	1	0.68552	up-regulated		unlikely to be direct binder	-
P08865	RPSA	0.00162334	9.10239e-11	1	0.68552	down-regulated		potiential to be direct binder	-
Q8TF66	LRRC15	0.00158442	9.10239e-11	1	0.685519	normal		unlikely to be direct binder	-
O60506	SYNCRIP	0.00149226	9.10239e-11	1	0.685519	up-regulated	PMID: 15609510; PMID: 19580983	known to be direct binder	Single-stranded RNA binding
P50914	RPL14	0.00140197	9.10239e-11	1	0.685518	down-regulated		potiential to be direct binder	Single-stranded RNA binding
P49753	ACOT2	0.0013075	9.10239e-11	1	0.685518	normal		unlikely to be direct binder	-
Q02543	RPL18A	0.00126754	9.10239e-11	1	0.685518	normal		potiential to be direct binder	-
P62263	RPS14	0.00125892	9.10239e-11	1	0.685518	normal		potiential to be direct binder	-
P05091	ALDH2	0.00113392	9.10239e-11	1	0.685517	normal		unlikely to be direct binder	-
P42765	ACAA2	0.00102664	9.10239e-11	1	0.685516	up-regulated		unlikely to be direct binder	-
O15260	SURF4	0.00101321	9.10239e-11	1	0.685516	up-regulated		unlikely to be direct binder	-
P02545	LMNA	0.000984365	9.10239e-11	1	0.685516	up-regulated		unlikely to be direct binder	-
P30086	PEBP1	0.000968904	9.10239e-11	1	0.685516	normal		unlikely to be direct binder	-
P32322	PYCR1	0.00090431	9.10239e-11	1	0.685515	normal		unlikely to be direct binder	-
P62753	RPS6	0.000818852	9.10239e-11	1	0.685515	normal		potiential to be direct binder	-
Q9BUF5	TUBB6	0.000809958	9.10239e-11	1	0.685515	up-regulated		unlikely to be direct binder	-
Q8WXF1	PSPC1	0.000783491	9.10239e-11	1	0.685515	normal		potiential to be direct binder	Single-stranded RNA binding
Q92945	KHSRP	0.000725728	9.10239e-11	1	0.685514	normal		potiential to be direct binder	Single-stranded RNA binding
Q9UL12	SARDH	0.0006345	9.10239e-11	1	0.685514	normal		unlikely to be direct binder	-
Q13595	TRA2A	0.000625205	9.10239e-11	1	0.685514	normal		potiential to be direct binder	Single-stranded RNA binding
O43390	HNRNPR	0.000601001	9.10239e-11	1	0.685514	up-regulated		potiential to be direct binder	Single-stranded RNA binding
P14618	PKM	0.000530198	9.10239e-11	1	0.685513	up-regulated		unlikely to be direct binder	-
Q86TX2	ACOT1	0.000487462	9.10239e-11	1	0.685513	down-regulated		unlikely to be direct binder	-
P38919	EIF4A3	0.000455347	9.10239e-11	1	0.685513	up-regulated		potiential to be direct binder	double-stranded RNA binding
Q8IW75	SERPINA12	0.000452155	9.10239e-11	1	0.685513	normal		unlikely to be direct binder	-
Q13885	TUBB2A	0.000408522	9.10239e-11	1	0.685512	normal		unlikely to be direct binder	-
Q86SJ6	DSG4	0.000357951	9.10239e-11	1	0.685512	normal		unlikely to be direct binder	-
O00425	IGF2BP3	0.000334814	9.10239e-11	1	0.685512	down-regulated		potiential to be direct binder	Single-stranded RNA binding
Q99805	TM9SF2	0.000281283	9.10239e-11	1	0.685512	normal		unlikely to be direct binder	-
Q92841	DDX17	0.000265463	9.10239e-11	1	0.685512	up-regulated		potiential to be direct binder	double-stranded RNA binding
P02461	COL3A1	0.000218264	9.10239e-11	1	0.685511	normal		unlikely to be direct binder	-
P02452	COL1A1	0.000217572	9.10239e-11	1	0.685511	normal		unlikely to be direct binder	-
O15118	NPC1	0.000188453	9.10239e-11	1	0.685511	normal		unlikely to be direct binder	-
P07477	PRSS1	0.00933084	0.984907	0.555943	0.685034	normal		unlikely to be direct binder	-
P30048	PRDX3	0.00893432	0.923083	0.569241	0.675072	normal		unlikely to be direct binder	-
O75390	CS	0.00691172	0.988349	0.535335	0.671954	up-regulated		unlikely to be direct binder	-
P11498	PC	0.0293005	0.9923	0.529778	0.669497	up-regulated		unlikely to be direct binder	-
P62805	H4C1	0.0244142	0.969377	0.538201	0.66817	normal		unlikely to be direct binder	-
Q9BPW8	NIPSNAP1	0.00529078	0.63049	0.690364	0.667808	up-regulated		unlikely to be direct binder	-
P48735	IDH2	0.00611056	0.897497	0.56624	0.665104	up-regulated		unlikely to be direct binder	-
P61626	LYZ	0.00892052	0.87283	0.575222	0.663668	normal		unlikely to be direct binder	-
P13489	RNH1	0.00330361	0.983576	0.522587	0.661721	down-regulated		potiential to be direct binder	-
P22735	TGM1	0.00113832	0.87283	0.567444	0.65829	normal		unlikely to be direct binder	-
P14923	JUP	0.00958184	0.997827	0.50818	0.656279	normal		unlikely to be direct binder	-
P81605	DCD	0.0210249	0.990734	0.510626	0.655835	normal		unlikely to be direct binder	-
P40926	MDH2	0.0110662	0.995594	0.494673	0.64634	up-regulated		unlikely to be direct binder	-
P10809	HSPD1	0.00982265	0.993311	0.493004	0.644484	up-regulated		unlikely to be direct binder	-
P38646	HSPA9	0.00642382	0.994851	0.491997	0.644248	normal		unlikely to be direct binder	-
Q96P63	SERPINB12	0.00712195	0.997547	0.489399	0.643304	normal		unlikely to be direct binder	-
P35030	PRSS3	0.00373234	0.984907	0.488068	0.638471	normal		unlikely to be direct binder	-
P07355	ANXA2	0.0128074	0.997077	0.474027	0.632655	up-regulated		unlikely to be direct binder	-
P06702	S100A9	0.0186171	0.951439	0.487819	0.628063	normal		unlikely to be direct binder	-
Q5TEC6	H3-2	0.00396558	9.10239e-11	0.911886	0.62513	normal		unlikely to be direct binder	-
P06576	ATP5F1B	0.00273974	0.608443	0.635084	0.623096	normal		unlikely to be direct binder	-
P57088	TMEM33	0.0036973	0.960661	0.4691	0.617987	down-regulated		unlikely to be direct binder	-
Q08554	DSC1	0.00473297	0.994851	0.449802	0.615314	normal		unlikely to be direct binder	-
Q02413	DSG1	0.00832868	0.9926	0.447428	0.613013	normal		unlikely to be direct binder	-
P01876	IGHA1	0.00495135	0.960661	0.445353	0.601716	normal		unlikely to be direct binder	-
P12273	PIP	0.0155871	0.999122	0.425845	0.600273	normal		unlikely to be direct binder	-

## Sheet: SARS-Cov-2 protein
Prey	Abundance	Reproducibility	Specificity	MIST
N	0.0429648	0.990038	1	0.991223
nsp10	0.0102353	0.985134	1	0.989514
M	0.0149652	0.976239	1	0.986798
nsp3	0.00122357	0.961565	0.978327	0.967332
nsp16	0.00115569	0.630854	1	0.880154
nsp5	0.00113687	0.630854	1	0.880154
nsp15	0.000991529	0.630854	1	0.880153
spike glycoprotein	0.0017592	0.831015	0.873915	0.855481
nsp13	0.00168454	0.926597	0.950297	0.937331
ORF3a	0.00150753	0.617952	1	0.876176
nsp2	0.00160469	0.630445	0.742257	0.703346
nsp6	0.00165581	9.10239e-11	1	0.68552
nsp9	0.00153808	9.10239e-11	1	0.685519

## Sheet: EBOV interacting protein
Uniprot_id	Gene	Abundance	Reproducibility	Specificity	MIST	Reported interaction with EBOV RNA	binding type	structure preference
P31151	S100A7	0.0158657	0.999881	1	0.994098		unlikely to be direct binder	-
P27635	RPL10	0.00906611	0.999881	1	0.994057		potiential to be direct binder	-
P07910	HNRNPC	0.00720538	0.999881	1	0.994046		potiential to be direct binder	Single-stranded RNA binding
Q16629	SRSF7	0.00576935	0.999881	1	0.994038		potiential to be direct binder	Single-stranded RNA binding
P05141	SLC25A5	0.00553702	0.999881	1	0.994036		unlikely to be direct binder	-
P61626	LYZ	0.00550011	0.999881	1	0.994036		unlikely to be direct binder	-
Q6UWP8	SBSN	0.00150003	0.999881	1	0.994012		unlikely to be direct binder	-
P20930	FLG	0.000997602	0.999881	1	0.994009		unlikely to be direct binder	-
P21796	VDAC1	0.00714303	0.999662	1	0.993978		unlikely to be direct binder	-
P07339	CTSD	0.00503259	0.999662	1	0.993966		unlikely to be direct binder	-
Q9BTV4	TMEM43	0.00489657	0.999662	1	0.993965		unlikely to be direct binder	-
P62805	H4C1	0.0113387	0.998473	1	0.993636		unlikely to be direct binder	-
P09651	HNRNPA1	0.00776006	0.998473	1	0.993615		potiential to be direct binder	Single-stranded RNA binding
Q9NQC3	RTN4	0.00614679	0.998473	1	0.993606		unlikely to be direct binder	-
P31944	CASP14	0.0104156	0.996908	1	0.993148		unlikely to be direct binder	-
P58876	HIST1H2BD	0.0103743	0.996908	1	0.993148		unlikely to be direct binder	-
Q08211	DHX9	0.00102122	0.996908	1	0.993092	PMID: 30301857	known to be direct binder	double-stranded RNA binding
Q96QA5	GSDMA	0.00938362	0.995591	1	0.992736		unlikely to be direct binder	-
Q6ZVX7	NCCRP1	0.00539558	0.995591	1	0.992712		unlikely to be direct binder	-
P14923	JUP	0.00407213	0.995591	1	0.992704		unlikely to be direct binder	-
P31943	HNRNPH1	0.00419041	0.994189	1	0.992272		potiential to be direct binder	Single-stranded RNA binding
P00387	CYB5R3	0.00615826	0.993005	1	0.991919		unlikely to be direct binder	-
P22626	HNRNPA2B1	0.00951687	0.989747	1	0.990933		potiential to be direct binder	Single-stranded RNA binding
P06702	S100A9	0.0160715	0.982502	1	0.988737		unlikely to be direct binder	-
P63104	YWHAZ	0.00927199	0.982502	1	0.988697		unlikely to be direct binder	-
Q08188	TGM3	0.00484915	0.982502	1	0.98867		unlikely to be direct binder	-
Q9UM00	TMCO1	0.00468101	0.982502	1	0.988669		unlikely to be direct binder	-
P01876	IGHA1	0.00281955	0.982502	1	0.988658		unlikely to be direct binder	-
P14866	HNRNPL	0.00272398	0.982502	1	0.988658	PMID: 30301857	known to be direct binder	Single-stranded RNA binding
Q5T750	XP32	0.00202581	0.982502	1	0.988654		unlikely to be direct binder	-
Q99729	HNRNPAB	0.00175325	0.982502	1	0.988652		potiential to be direct binder	Single-stranded RNA binding
P0CG48	UBC	0.011205	0.974455	1	0.986226		unlikely to be direct binder	-
O75223	GGCT	0.00979637	0.974455	1	0.986217		unlikely to be direct binder	-
P00846	MT-ATP6	0.0076194	0.974455	1	0.986204		unlikely to be direct binder	-
P35268	RPL22	0.00745376	0.974455	1	0.986203		potiential to be direct binder	-
P59665	DEFA1	0.00745376	0.974455	1	0.986203		unlikely to be direct binder	-
Q96G23	CERS2	0.00740013	0.974455	1	0.986203		unlikely to be direct binder	-
P84103	SRSF3	0.00737361	0.974455	1	0.986203		potiential to be direct binder	Single-stranded RNA binding
P01040	CSTA	0.00692672	0.974455	1	0.9862		unlikely to be direct binder	-
Q5BJF2	TMEM97	0.00692672	0.974455	1	0.9862		unlikely to be direct binder	-
Q9NRW1	RAB6B	0.0064693	0.974455	1	0.986197		unlikely to be direct binder	-
Q14103	HNRNPD	0.00601531	0.974455	1	0.986195		potiential to be direct binder	Single-stranded RNA binding
P38646	HSPA9	0.00562087	0.974455	1	0.986192		unlikely to be direct binder	-
Q9UBM7	DHCR7	0.00484871	0.974455	1	0.986188		unlikely to be direct binder	-
Q9NZI8	IGF2BP1	0.00476212	0.974455	1	0.986187	PMID: 30301857	known to be direct binder	Single-stranded RNA binding
P10620	MGST1	0.00428591	0.974455	1	0.986184		unlikely to be direct binder	-
O95969	SCGB1D2	0.0038097	0.974455	1	0.986181		unlikely to be direct binder	-
P46776	RPL27A	0.00372688	0.974455	1	0.986181		potiential to be direct binder	-
Q8N5M9	JAGN1	0.00359029	0.974455	1	0.98618		unlikely to be direct binder	-
P38159	RBMX	0.00355923	0.974455	1	0.98618		potiential to be direct binder	Single-stranded RNA binding
Q9Y3U8	RPL36	0.0034987	0.974455	1	0.98618		potiential to be direct binder	-
P16401	H1-5	0.0033451	0.974455	1	0.986179		unlikely to be direct binder	-
P50914	RPL14	0.00317475	0.974455	1	0.986178		potiential to be direct binder	Single-stranded RNA binding
P04040	CAT	0.00316303	0.974455	1	0.986178		unlikely to be direct binder	-
A0A075B6R9	IGKV2D-24	0.0029057	0.974455	1	0.986176		unlikely to be direct binder	-
Q6UW68	TMEM205	0.00283366	0.974455	1	0.986176		unlikely to be direct binder	-
P62318	SNRPD3	0.00272121	0.974455	1	0.986175		potiential to be direct binder	-
Q9GZZ8	LACRT	0.00265793	0.974455	1	0.986175		unlikely to be direct binder	-
P67809	YBX1	0.00257799	0.974455	1	0.986174		potiential to be direct binder	Single-stranded RNA binding
P51571	SSR4	0.00233247	0.974455	1	0.986173		unlikely to be direct binder	-
P04075	ALDOA	0.002241	0.974455	1	0.986172		unlikely to be direct binder	-
Q9BUN8	DERL1	0.00222645	0.974455	1	0.986172		unlikely to be direct binder	-
Q96PK6	RBM14	0.00217352	0.974455	1	0.986172		potiential to be direct binder	Single-stranded RNA binding
Q15233	NONO	0.00209069	0.974455	1	0.986171		potiential to be direct binder	Single-stranded RNA binding
P52272	HNRNPM	0.00194814	0.974455	1	0.98617		potiential to be direct binder	Single-stranded RNA binding
P05090	APOD	0.00177654	0.974455	1	0.986169		unlikely to be direct binder	-
Q6UB99	ANKRD11	0.00149726	0.974455	1	0.986168		unlikely to be direct binder	-
Q9BPZ7	MAPKAP1	0.00137424	0.974455	1	0.986167		unlikely to be direct binder	-
Q9BUM1	G6PC3	0.00137149	0.974455	1	0.986167		unlikely to be direct binder	-
P01860	IGHG3	0.000914327	0.974455	1	0.986164		unlikely to be direct binder	-
O75907	DGAT1	0.000814425	0.974455	1	0.986164		unlikely to be direct binder	-
Q6DN14	MCTP1	0.000793687	0.974455	1	0.986163		unlikely to be direct binder	-
O14578	CIT	0.000201453	0.974455	1	0.98616		unlikely to be direct binder	-
Q14697	GANAB	0.00409815	0.961756	1	0.982265		unlikely to be direct binder	-
P62701	RPS4X	0.00446785	0.949895	1	0.978608		potiential to be direct binder	Single-stranded RNA binding
P62424	RPL7A	0.0040572	0.949895	1	0.978605		potiential to be direct binder	-
Q07955	SRSF1	0.00826709	0.945201	1	0.977182		potiential to be direct binder	Single-stranded RNA binding
P57088	TMEM33	0.00687814	0.937314	1	0.974741		unlikely to be direct binder	-
O95864	FADS2	0.00332298	0.937314	1	0.974719		unlikely to be direct binder	-
P06733	ENO1	0.00287902	0.923929	1	0.970587		unlikely to be direct binder	-
Q14739	LBR	0.00191935	0.923929	1	0.970581		unlikely to be direct binder	-
Q8IW75	SERPINA12	0.0014519	0.9125	1	0.967052		unlikely to be direct binder	-
Q9UKR5	ERG28	0.00621921	0.89683	1	0.962246		unlikely to be direct binder	-
Q9P035	HACD3	0.00244326	0.89683	1	0.962224		unlikely to be direct binder	-
P05166	PCCB	0.00348501	0.869999	1	0.953952		unlikely to be direct binder	-
Q01469	FABP5	0.00398887	0.81888	1	0.938183		unlikely to be direct binder	-
P27824	CANX	0.000891476	0.81888	1	0.938164		potiential to be direct binder	-
P23246	SFPQ	0.00295831	0.772213	1	0.923778		potiential to be direct binder	Single-stranded RNA binding
Q08554	DSC1	0.00193666	0.999881	0.715422	0.798934		unlikely to be direct binder	-
P12273	PIP	0.0173581	0.95401	0.718694	0.787116		unlikely to be direct binder	-
P29508	SERPINB3	0.00681582	0.990816	0.677178	0.769949		unlikely to be direct binder	-
P84243	H3-3B	0.0110604	0.974455	0.61047	0.719198		unlikely to be direct binder	-
Q96KK5	HIST1H2AH	0.00816364	0.974455	0.61047	0.719181		unlikely to be direct binder	-
P25311	AZGP1	0.00575339	0.994189	0.576825	0.702191		potiential to be direct binder	-
Q9UNM1	HSPE1	0.00599014	1.4427e-10	1	0.685546		unlikely to be direct binder	-
P23396	RPS3	0.00575499	1.4427e-10	1	0.685544		potiential to be direct binder	Single-stranded RNA binding
P07355	ANXA2	0.00575147	1.4427e-10	1	0.685544		unlikely to be direct binder	-
P61313	RPL15	0.00573527	1.4427e-10	1	0.685544		potiential to be direct binder	-
P61353	RPL27	0.00565561	1.4427e-10	1	0.685544		potiential to be direct binder	Single-stranded RNA binding
P11940	PABPC1	0.00484767	1.4427e-10	1	0.685539		potiential to be direct binder	Single-stranded RNA binding
P60866	RPS20	0.00460399	1.4427e-10	1	0.685537		potiential to be direct binder	-
P04406	GAPDH	0.00456507	1.4427e-10	1	0.685537		potiential to be direct binder	-
P42357	HAL	0.00442613	1.4427e-10	1	0.685536		unlikely to be direct binder	-
P69905	HBA1	0.00419798	1.4427e-10	1	0.685535		unlikely to be direct binder	-
Q07020	RPL18	0.0040962	1.4427e-10	1	0.685534		potiential to be direct binder	-
P0CG04	IGLC1	0.0039922	1.4427e-10	1	0.685534		unlikely to be direct binder	-
P10809	HSPD1	0.00377041	1.4427e-10	1	0.685532		unlikely to be direct binder	-
P02814	SMR3B	0.00376408	1.4427e-10	1	0.685532		unlikely to be direct binder	-
Q02543	RPL18A	0.00368929	1.4427e-10	1	0.685532		potiential to be direct binder	-
P18124	RPL7	0.00367885	1.4427e-10	1	0.685532		potiential to be direct binder	-
Q9Y6C9	MTCH2	0.00337089	1.4427e-10	1	0.68553		unlikely to be direct binder	-
P46781	RPS9	0.00335592	1.4427e-10	1	0.68553		potiential to be direct binder	-
Q96P63	SERPINB12	0.00321477	1.4427e-10	1	0.685529		unlikely to be direct binder	-
P62249	RPS16	0.00321394	1.4427e-10	1	0.685529		potiential to be direct binder	-
P62829	RPL23	0.00320163	1.4427e-10	1	0.685529		potiential to be direct binder	-
P60468	SEC61B	0.00316525	1.4427e-10	1	0.685529		unlikely to be direct binder	-
P53999	PC4	0.00313234	1.4427e-10	1	0.685529		unlikely to be direct binder	-
Q96DA0	ZG16B	0.00312968	1.4427e-10	1	0.685529		unlikely to be direct binder	-
P15880	RPS2	0.00290148	1.4427e-10	1	0.685527		potiential to be direct binder	-
P63244	RACK1	0.00287156	1.4427e-10	1	0.685527		unlikely to be direct binder	-
P04083	ANXA1	0.00277748	1.4427e-10	1	0.685527		unlikely to be direct binder	-
P25705	ATP5F1A	0.00271469	1.4427e-10	1	0.685526		unlikely to be direct binder	-
P62826	RAN	0.00262775	1.4427e-10	1	0.685526		potiential to be direct binder	-
P56537	EIF6	0.00260319	1.4427e-10	1	0.685526		potiential to be direct binder	-
P26373	RPL13	0.0025322	1.4427e-10	1	0.685525		potiential to be direct binder	-
P06748	NPM1	0.00245411	1.4427e-10	1	0.685525		potiential to be direct binder	-
P07477	PRSS1	0.00245304	1.4427e-10	1	0.685525		unlikely to be direct binder	-
Q9BQE3	TUBA1C	0.00245304	1.4427e-10	1	0.685525		unlikely to be direct binder	-
P46783	RPS10	0.00244335	1.4427e-10	1	0.685525		potiential to be direct binder	-
P18621	RPL17	0.00236052	1.4427e-10	1	0.685524		potiential to be direct binder	-
P62854	RPS26	0.00236052	1.4427e-10	1	0.685524		potiential to be direct binder	-
P42766	RPL35	0.00212085	1.4427e-10	1	0.685523		potiential to be direct binder	-
A0A024R7P5	LOC388524	0.00208906	1.4427e-10	1	0.685522		unlikely to be direct binder	-
P04792	HSPB1	0.00202822	1.4427e-10	1	0.685522		unlikely to be direct binder	-
P84098	RPL19	0.00198958	1.4427e-10	1	0.685522		potiential to be direct binder	-
Q00839	HNRNPU	0.00198314	1.4427e-10	1	0.685522		potiential to be direct binder	Single-stranded RNA binding
P40429	RPL13A	0.00197081	1.4427e-10	1	0.685522		potiential to be direct binder	-
Q02878	RPL6	0.0018757	1.4427e-10	1	0.685521		potiential to be direct binder	-
P19338	NCL	0.00183596	1.4427e-10	1	0.685521		potiential to be direct binder	Single-stranded RNA binding
P62314	SNRPD1	0.00183251	1.4427e-10	1	0.685521		potiential to be direct binder	-
P07858	CTSB	0.00180871	1.4427e-10	1	0.685521		unlikely to be direct binder	-
P62269	RPS18	0.00174089	1.4427e-10	1	0.68552		potiential to be direct binder	-
P30050	RPL12	0.00173007	1.4427e-10	1	0.68552		potiential to be direct binder	-
P01857	IGHG1	0.00169842	1.4427e-10	1	0.68552		unlikely to be direct binder	-
P36578	RPL4	0.00160821	1.4427e-10	1	0.68552		potiential to be direct binder	-
P62753	RPS6	0.00160697	1.4427e-10	1	0.68552		potiential to be direct binder	-
P03973	SLPI	0.00156617	1.4427e-10	1	0.685519		unlikely to be direct binder	-
P35749	MYH11	0.00156316	1.4427e-10	1	0.685519		unlikely to be direct binder	-
P07737	PFN1	0.00149707	1.4427e-10	1	0.685519		unlikely to be direct binder	-
Q9H8H3	METTL7A	0.00148953	1.4427e-10	1	0.685519		unlikely to be direct binder	-
O75494	SRSF10	0.00146601	1.4427e-10	1	0.685519		potiential to be direct binder	Single-stranded RNA binding
Q9P2E9	RRBP1	0.00145074	1.4427e-10	1	0.685519		potiential to be direct binder	-
P16403	H1-2	0.00143578	1.4427e-10	1	0.685519		unlikely to be direct binder	-
P62917	RPL8	0.00138505	1.4427e-10	1	0.685518		potiential to be direct binder	-
Q9NYL4	FKBP11	0.00137892	1.4427e-10	1	0.685518		unlikely to be direct binder	-
P55000	SLURP1	0.00137892	1.4427e-10	1	0.685518		unlikely to be direct binder	-
Q6ZN17	LIN28B	0.00133274	1.4427e-10	1	0.685518		potiential to be direct binder	Single-stranded RNA binding
P23526	AHCY	0.0013264	1.4427e-10	1	0.685518		unlikely to be direct binder	-
Q9HCY8	S100A14	0.00132639	1.4427e-10	1	0.685518		unlikely to be direct binder	-
P63162	SNRPN	0.00128052	1.4427e-10	1	0.685518		potiential to be direct binder	-
Q13867	BLMH	0.0012398	1.4427e-10	1	0.685517		unlikely to be direct binder	-
O95197	RTN3	0.00121105	1.4427e-10	1	0.685517		unlikely to be direct binder	-
P28074	PSMB5	0.00120061	1.4427e-10	1	0.685517		unlikely to be direct binder	-
P23490	LORICRIN	0.00119035	1.4427e-10	1	0.685517		unlikely to be direct binder	-
O15121	DEGS1	0.00118373	1.4427e-10	1	0.685517		unlikely to be direct binder	-
O60427	FADS1	0.00118026	1.4427e-10	1	0.685517		unlikely to be direct binder	-
Q15125	EBP	0.00116545	1.4427e-10	1	0.685517		unlikely to be direct binder	-
P62851	RPS25	0.00112315	1.4427e-10	1	0.685517		potiential to be direct binder	-
Q13242	SRSF9	0.00111417	1.4427e-10	1	0.685517		potiential to be direct binder	Single-stranded RNA binding
P25789	PSMA4	0.00110532	1.4427e-10	1	0.685517		unlikely to be direct binder	-
O00571	DDX3X	0.00110055	1.4427e-10	1	0.685517		potiential to be direct binder	double-stranded RNA binding
Q8N684	CPSF7	0.00108878	1.4427e-10	1	0.685516		potiential to be direct binder	Single-stranded RNA binding
P22087	FBL	0.00107962	1.4427e-10	1	0.685516		potiential to be direct binder	-
P83731	RPL24	0.00107131	1.4427e-10	1	0.685516		potiential to be direct binder	-
P62906	RPL10A	0.00101658	1.4427e-10	1	0.685516		potiential to be direct binder	-
Q96S06	LMF1	0.00100195	1.4427e-10	1	0.685516		unlikely to be direct binder	-
Q13151	HNRNPA0	0.000994792	1.4427e-10	1	0.685516		potiential to be direct binder	Single-stranded RNA binding
O43390	HNRNPR	0.000991568	1.4427e-10	1	0.685516	PMID: 30301857	known to be direct binder	Single-stranded RNA binding
Q13835	PKP1	0.000952605	1.4427e-10	1	0.685516		unlikely to be direct binder	-
Q15828	CST6	0.000928472	1.4427e-10	1	0.685516		unlikely to be direct binder	-
Q99735	MGST2	0.000928472	1.4427e-10	1	0.685516		unlikely to be direct binder	-
Q15629	TRAM1	0.000919279	1.4427e-10	1	0.685515		unlikely to be direct binder	-
O76062	TM7SF2	0.000917126	1.4427e-10	1	0.685515		unlikely to be direct binder	-
P27482	CALML3	0.000910267	1.4427e-10	1	0.685515		unlikely to be direct binder	-
Q86TM6	SYVN1	0.000898522	1.4427e-10	1	0.685515		unlikely to be direct binder	-
P47914	RPL29	0.000875917	1.4427e-10	1	0.685515		potiential to be direct binder	-
P14618	PKM	0.000868633	1.4427e-10	1	0.685515		unlikely to be direct binder	-
Q9BZE4	GTPBP4	0.000832711	1.4427e-10	1	0.685515		potiential to be direct binder	-
P43243	MATR3	0.000812075	1.4427e-10	1	0.685515		potiential to be direct binder	Single-stranded RNA binding
P30048	PRDX3	0.000811163	1.4427e-10	1	0.685515		unlikely to be direct binder	-
Q16610	ECM1	0.00075828	1.4427e-10	1	0.685515		unlikely to be direct binder	-
O60506	SYNCRIP	0.000756907	1.4427e-10	1	0.685515	PMID: 30301857	known to be direct binder	Single-stranded RNA binding
P17900	GM2A	0.000736883	1.4427e-10	1	0.685514		unlikely to be direct binder	-
P14314	PRKCSH	0.00067937	1.4427e-10	1	0.685514		unlikely to be direct binder	-
Q13510	ASAH1	0.000669571	1.4427e-10	1	0.685514		unlikely to be direct binder	-
Q8TAA3	PSMA8	0.000644772	1.4427e-10	1	0.685514		unlikely to be direct binder	-
O43808	SLC25A17	0.000597729	1.4427e-10	1	0.685514		unlikely to be direct binder	-
Q9H0E2	TOLLIP	0.000568452	1.4427e-10	1	0.685513		unlikely to be direct binder	-
P39656	DDOST	0.000459598	1.4427e-10	1	0.685513		unlikely to be direct binder	-
Q15800	MSMO1	0.000436586	1.4427e-10	1	0.685513		unlikely to be direct binder	-
Q9Y2W1	THRAP3	0.000368441	1.4427e-10	1	0.685512		potiential to be direct binder	-
P01833	PIGR	0.000368441	1.4427e-10	1	0.685512		unlikely to be direct binder	-
P11279	LAMP1	0.000360805	1.4427e-10	1	0.685512		unlikely to be direct binder	-
Q92604	LPGAT1	0.000356191	1.4427e-10	1	0.685512		unlikely to be direct binder	-
Q9NR30	DDX21	0.000351251	1.4427e-10	1	0.685512		potiential to be direct binder	double-stranded RNA binding
O14556	GAPDHS	0.00034473	1.4427e-10	1	0.685512		unlikely to be direct binder	-
P46087	NOP2	0.000343455	1.4427e-10	1	0.685512		potiential to be direct binder	-
Q13895	BYSL	0.000309491	1.4427e-10	1	0.685512		potiential to be direct binder	-
Q8NF37	LPCAT1	0.00025935	1.4427e-10	1	0.685512		unlikely to be direct binder	-
Q8IVM8	SLC22A9	0.000246934	1.4427e-10	1	0.685511		unlikely to be direct binder	-
Q6P4A8	PLBD1	0.000242632	1.4427e-10	1	0.685511		unlikely to be direct binder	-
Q86T82	USP37	0.000203602	1.4427e-10	1	0.685511		unlikely to be direct binder	-
Q01974	ROR2	0.000193432	1.4427e-10	1	0.685511		unlikely to be direct binder	-
Q92841	DDX17	0.000191044	1.4427e-10	1	0.685511		potiential to be direct binder	double-stranded RNA binding
P02452	COL1A1	0.000157368	1.4427e-10	1	0.685511		unlikely to be direct binder	-
Q14574	DSC3	0.000153382	1.4427e-10	1	0.685511		unlikely to be direct binder	-
Q9UPU7	TBC1D2B	0.00013955	1.4427e-10	1	0.685511		unlikely to be direct binder	-
Q0P6D6	CCDC15	0.000138854	1.4427e-10	1	0.685511		unlikely to be direct binder	-
Q9UP95	SLC12A4	0.000133274	1.4427e-10	1	0.685511		unlikely to be direct binder	-
Q9UGM3	DMBT1	5.88137e-05	1.4427e-10	1	0.68551		unlikely to be direct binder	-
P49327	FASN	5.61123e-05	1.4427e-10	1	0.68551		unlikely to be direct binder	-
P05089	ARG1	0.00414971	0.996908	0.498946	0.649633		unlikely to be direct binder	-
Q0EFA5	S	0.00182123	0.999881	0.447372	0.615182		unlikely to be direct binder	-

## Sheet: EBOV protein
Prey	Gene names	Protein names	Abundance	Reproducibility	Specificity	MIST
A0A3Q8HJG6	VP40	Matrix protein	0.00466753	0.998963	1	0.993748
A0A0F6PGT9	NP	Nucleoprotein (Nucleocapsid protein)	0.00044416	0.976552	1	0.986808
A0A1L7B882	NP	Nucleoprotein (Nucleocapsid protein)	0.000807389	0.90877	1	0.965898
A0A0D5W8S4	VP30	Truncated VP30 (Truncated VP30 minor nucleoprotein) (VP30)	0.011258	0.418974	1	0.814843
Q05127	VP35	Polymerase cofactor VP35 (Ebola VP35) (eVP35)	0.00121702	1.4427e-10	1	0.685517
A0A0U4E6R5	vp30	VP30	0.000466179	1.4427e-10	1	0.685513

## Sheet: ZIKV interacting protein
Uniprot_id	Gene	Abundance	Reproducibility	Specificity	MIST	Reported interaction with EBOV RNA	binding type	structure preference
P61247	RPS3A	0.00663039	0.999238	1	0.993844		potiential to be direct binder	-
P07737	PFN1	0.00933142	0.992652	1	0.991829		unlikely to be direct binder	-
P62913	RPL11	0.00195278	0.990937	1	0.991255		potiential to be direct binder	-
P46783	RPS10	0.00469571	0.988854	1	0.990629		potiential to be direct binder	-
O60506	SYNCRIP	0.0017227	0.988558	1	0.99052		potiential to be direct binder	Single-stranded RNA binding
P60866	RPS20	0.00427427	0.987857	1	0.990319		potiential to be direct binder	-
P23396	RPS3	0.00938061	0.987557	1	0.990257		potiential to be direct binder	Single-stranded RNA binding
P62937	PPIA	0.00843597	0.985644	1	0.989661		unlikely to be direct binder	-
P62851	RPS25	0.00460936	0.985149	1	0.989485		potiential to be direct binder	-
P62753	RPS6	0.00219831	0.985149	1	0.989471		potiential to be direct binder	-
P62269	RPS18	0.0046787	0.984266	1	0.989214		potiential to be direct binder	-
P52272	HNRNPM	0.00661224	0.983609	1	0.989022		potiential to be direct binder	Single-stranded RNA binding
P31942	HNRNPH3	0.00425714	0.975504	1	0.986508		potiential to be direct binder	Single-stranded RNA binding
P26373	RPL13	0.00284516	0.970465	1	0.984945		potiential to be direct binder	-
P04083	ANXA1	0.00715401	0.967237	1	0.983974		unlikely to be direct binder	-
P35637	FUS	0.00224594	0.967316	1	0.983969		potiential to be direct binder	-
P42766	RPL35	0.00350615	0.966128	1	0.98361		potiential to be direct binder	-
P16989	YBX3	0.00146811	0.962374	1	0.98244		potiential to be direct binder	Single-stranded RNA binding
P08238	HSP90AB1	0.00229957	0.96234	1	0.982434		unlikely to be direct binder	-
P22626	HNRNPA2B1	0.00930116	0.960787	1	0.981997		potiential to be direct binder	Single-stranded RNA binding
P17096	HMGA1	0.003209	0.949807	1	0.978573		unlikely to be direct binder	-
P07437	TUBB	0.00348453	0.947981	1	0.978011		unlikely to be direct binder	-
P67809	YBX1	0.00450043	0.947939	1	0.978004	PMID: 30944179	known to be direct binder	Single-stranded RNA binding
P62854	RPS26	0.0052766	0.940217	1	0.975627		potiential to be direct binder	-
Q00577	PURA	0.00382315	0.937416	1	0.974754		potiential to be direct binder	-
P62263	RPS14	0.00571521	0.935746	1	0.97425		potiential to be direct binder	-
Q86V81	ALYREF	0.00271983	0.92896	1	0.972138		potiential to be direct binder	Single-stranded RNA binding
Q13283	G3BP1	0.00378568	0.917821	1	0.968708	PMID: 28592527; PMID: 30944179	known to be direct binder	Single-stranded RNA binding
P19338	NCL	0.00290995	0.91528	1	0.967919		potiential to be direct binder	Single-stranded RNA binding
Q15084	PDIA6	0.00241512	0.912905	1	0.967183		unlikely to be direct binder	-
P61978	HNRNPK	0.00443693	0.909755	1	0.966223		potiential to be direct binder	Single-stranded RNA binding
Q02878	RPL6	0.003688	0.908699	1	0.965893		potiential to be direct binder	-
P38159	RBMX	0.0055055	0.891263	1	0.960524		potiential to be direct binder	-
P63244	RACK1	0.00450713	0.885608	1	0.958773		unlikely to be direct binder	-
P23246	SFPQ	0.00362646	0.883067	1	0.957984		potiential to be direct binder	Single-stranded RNA binding
P36578	RPL4	0.00207469	0.882283	1	0.957733		potiential to be direct binder	-
P62424	RPL7A	0.00303957	0.880903	1	0.957313		potiential to be direct binder	-
Q00839	HNRNPU	0.00389773	0.874553	1	0.955359		potiential to be direct binder	Single-stranded RNA binding
P11142	HSPA8	0.00278559	0.873851	1	0.955136	PMID: 30673613	known to be direct binder	-
Q14103	HNRNPD	0.00343429	0.864823	1	0.952354		potiential to be direct binder	Single-stranded RNA binding
P62861	FAU	0.00918433	0.859331	1	0.950694		potiential to be direct binder	-
Q9NZI8	IGF2BP1	0.00592946	0.856533	1	0.949811		potiential to be direct binder	Single-stranded RNA binding
P31943	HNRNPH1	0.00156163	0.841145	1	0.945038		potiential to be direct binder	Single-stranded RNA binding
P51991	HNRNPA3	0.00443908	0.820462	1	0.938674		potiential to be direct binder	Single-stranded RNA binding
P52597	HNRNPF	0.00293665	0.812939	1	0.936344		potiential to be direct binder	-
P05141	SLC25A5	0.00172447	0.812255	1	0.936125		unlikely to be direct binder	-
O75223	GGCT	0.00642886	0.755591	1	0.918671		unlikely to be direct binder	-
Q13867	BLMH	0.00296797	0.7399	1	0.913809		unlikely to be direct binder	-
Q7KZF4	SND1	0.00240463	0.73958	1	0.913707		potiential to be direct binder	double-stranded RNA binding
O00622	CCN1	0.00290557	0.715602	1	0.906312		unlikely to be direct binder	-
P43243	MATR3	0.00355528	0.715215	1	0.906197		potiential to be direct binder	Single-stranded RNA binding
P07339	CTSD	0.00398371	0.705605	1	0.903234		unlikely to be direct binder	-
O00425	IGF2BP3	0.00365379	0.671255	1	0.892634		potiential to be direct binder	Single-stranded RNA binding
P62701	RPS4X	0.00322562	0.630911	1	0.880184		potiential to be direct binder	Single-stranded RNA binding
Q08211	DHX9	0.00202609	0.630911	1	0.880177		potiential to be direct binder	double-stranded RNA binding
Q96QR8	PURB	0.00143124	0.630911	1	0.880174		potiential to be direct binder	-
P62316	SNRPD2	0.00351149	0.630822	1	0.880158		potiential to be direct binder	-
Q07020	RPL18	0.00327859	0.630822	1	0.880157		potiential to be direct binder	-
P62899	RPL31	0.00327025	0.630822	1	0.880157		potiential to be direct binder	-
P61353	RPL27	0.00299582	0.630822	1	0.880155		potiential to be direct binder	Single-stranded RNA binding
P62249	RPS16	0.00287518	0.630822	1	0.880155		potiential to be direct binder	-
Q9BQE3	TUBA1C	0.0028371	0.630822	1	0.880154		unlikely to be direct binder	-
P08865	RPSA	0.00215639	0.630822	1	0.88015		potiential to be direct binder	-
P61803	DAD1	0.00189559	0.630822	1	0.880149		unlikely to be direct binder	-
P06899	H2BC11	0.00170001	0.630822	1	0.880148		unlikely to be direct binder	-
P35268	RPL22	0.00159852	0.630822	1	0.880147		potiential to be direct binder	-
P62829	RPL23	0.00158668	0.630822	1	0.880147		potiential to be direct binder	-
P51571	SSR4	0.00124536	0.630822	1	0.880145		unlikely to be direct binder	-
P00846	MT-ATP6	0.000952005	0.630822	1	0.880143		unlikely to be direct binder	-
P04075	ALDOA	0.000598327	0.630822	1	0.880141		unlikely to be direct binder	-
P68032	ACTC1	0.000562208	0.630822	1	0.880141		unlikely to be direct binder	-
P02545	LMNA	0.0015106	0.630297	1	0.879985		unlikely to be direct binder	-
P10809	HSPD1	0.00123491	0.629955	1	0.879877		unlikely to be direct binder	-
P23284	PPIB	0.00376787	0.629273	1	0.879682		unlikely to be direct binder	-
Q13247	SRSF6	0.000853149	0.628995	1	0.879579		potiential to be direct binder	Single-stranded RNA binding
P00558	PGK1	0.000756248	0.628995	1	0.879578		unlikely to be direct binder	-
P38919	EIF4A3	0.00072066	0.628995	1	0.879578		potiential to be direct binder	double-stranded RNA binding
P15880	RPS2	0.00320838	0.628426	1	0.879417		potiential to be direct binder	-
P62917	RPL8	0.00231586	0.628324	1	0.879381		potiential to be direct binder	-
P12814	ACTN1	0.00062845	0.628324	1	0.879371		unlikely to be direct binder	-
P61313	RPL15	0.00318255	0.627056	1	0.878994		potiential to be direct binder	-
Q8WUH6	TMEM263	0.00455449	0.623653	1	0.877953		unlikely to be direct binder	-
P21796	VDAC1	0.00173038	0.623653	1	0.877936		unlikely to be direct binder	-
Q9Y3U8	RPL36	0.00336962	0.623481	1	0.877893		potiential to be direct binder	-
P09651	HNRNPA1	0.00318774	0.623481	1	0.877892		potiential to be direct binder	Single-stranded RNA binding
P46776	RPL27A	0.00249352	0.623481	1	0.877888		potiential to be direct binder	-
P60842	EIF4A1	0.00300604	0.622411	1	0.87756		potiential to be direct binder	double-stranded RNA binding
P08708	RPS17	0.00178657	0.622411	1	0.877553		potiential to be direct binder	-
P61956	SUMO2	0.00128524	0.622411	1	0.87755		unlikely to be direct binder	-
P38646	HSPA9	0.000753083	0.622411	1	0.877547		unlikely to be direct binder	-
Q06787	FMR1	0.000389948	0.622411	1	0.877545		potiential to be direct binder	Single-stranded RNA binding
P39019	RPS19	0.00248727	0.611454	1	0.874177		potiential to be direct binder	-
O00299	CLIC1	0.00147809	0.611454	1	0.874171		unlikely to be direct binder	-
P49207	RPL34	0.00223813	0.609782	1	0.873659		potiential to be direct binder	-
P0C0S5	H2AZ1	0.00218354	0.609782	1	0.873659		unlikely to be direct binder	-
P30050	RPL12	0.00166817	0.609782	1	0.873656		potiential to be direct binder	-
P27816	MAP4	0.000244382	0.609782	1	0.873647		unlikely to be direct binder	-
Q13838	DDX39B	0.00286907	0.605905	1	0.872467		potiential to be direct binder	double-stranded RNA binding
Q92900	UPF1	0.000509647	0.603557	1	0.871729		potiential to be direct binder	double-stranded RNA binding
Q00341	HDLBP	0.00200802	0.59874	1	0.870251		potiential to be direct binder	Single-stranded RNA binding
P18124	RPL7	0.00223217	0.592934	1	0.868461		potiential to be direct binder	-
O43390	HNRNPR	0.00189808	0.592566	1	0.868346		potiential to be direct binder	Single-stranded RNA binding
Q07955	SRSF1	0.00306716	0.590307	1	0.867656		potiential to be direct binder	Single-stranded RNA binding
Q96AE4	FUBP1	0.00126089	0.590307	1	0.867645		potiential to be direct binder	-
P13639	EEF2	0.00164597	0.59018	1	0.867608		potiential to be direct binder	-
P11021	HSPA5	0.00441124	0.787044	0.911219	0.867503		unlikely to be direct binder	-
P07910	HNRNPC	0.00299828	0.587014	1	0.866639		potiential to be direct binder	Single-stranded RNA binding
Q9P2E9	RRBP1	0.00132054	0.587014	1	0.866629		potiential to be direct binder	-
P62750	RPL23A	0.00399568	0.58362	1	0.865598		potiential to be direct binder	-
P62857	RPS28	0.00225109	0.58362	1	0.865588		potiential to be direct binder	-
Q96DR8	MUCL1	0.00194911	0.58362	1	0.865586		unlikely to be direct binder	-
O95969	SCGB1D2	0.00177586	0.58362	1	0.865585		unlikely to be direct binder	-
Q15517	CDSN	0.00136604	0.58362	1	0.865582		unlikely to be direct binder	-
P17844	DDX5	0.00127251	0.58362	1	0.865582		potiential to be direct binder	double-stranded RNA binding
P0CG48	UBC	0.000914604	0.58362	1	0.86558		unlikely to be direct binder	-
P52565	ARHGDIA	0.000761081	0.58362	1	0.865579		unlikely to be direct binder	-
Q01130	SRSF2	0.000691892	0.58362	1	0.865578		potiential to be direct binder	Single-stranded RNA binding
Q16563	SYPL1	0.000617093	0.58362	1	0.865578		unlikely to be direct binder	-
P14314	PRKCSH	0.000296525	0.58362	1	0.865576		unlikely to be direct binder	-
Q13428	TCOF1	0.000115733	0.58362	1	0.865575		potiential to be direct binder	-
Q12873	CHD3	7.76613e-05	0.58362	1	0.865575		unlikely to be direct binder	-
Q15717	ELAVL1	0.0019785	0.581158	1	0.864826	PMID: 30944179	known to be direct binder	Single-stranded RNA binding
Q13151	HNRNPA0	0.0011553	0.581158	1	0.864821		potiential to be direct binder	Single-stranded RNA binding
Q8NC51	SERBP1	0.000792856	0.581158	1	0.864819		potiential to be direct binder	-
Q9UN86	G3BP2	0.000658829	0.581158	1	0.864819		potiential to be direct binder	Single-stranded RNA binding
P27824	CANX	0.000527708	0.581158	1	0.864818		potiential to be direct binder	-
P21980	TGM2	0.00277662	0.577577	1	0.863726		unlikely to be direct binder	-
P26038	MSN	0.00210951	0.577577	1	0.863722		unlikely to be direct binder	-
P62277	RPS13	0.00414038	0.574993	1	0.862937		potiential to be direct binder	-
P62826	RAN	0.00292262	0.574993	1	0.86293		potiential to be direct binder	-
Q9Y224	RTRAF	0.00204321	0.565756	1	0.860075		unlikely to be direct binder	-
P13010	XRCC5	0.000937555	0.559819	1	0.858237		unlikely to be direct binder	-
P14625	HSP90B1	0.000838219	0.559819	1	0.858236		unlikely to be direct binder	-
P55884	EIF3B	0.000279406	0.559819	1	0.858233		potiential to be direct binder	Single-stranded RNA binding
P46781	RPS9	0.00341597	0.556937	1	0.857362		potiential to be direct binder	-
Q96PK6	RBM14	0.00145179	0.553523	1	0.856297		potiential to be direct binder	Single-stranded RNA binding
P46778	RPL21	0.00224597	0.539278	1	0.851907		potiential to be direct binder	-
P26196	DDX6	0.00159945	0.53561	1	0.850771	PMID: 30511641	known to be direct binder	double-stranded RNA binding
Q15365	PCBP1	0.00116195	0.53561	1	0.850769		potiential to be direct binder	Single-stranded RNA binding
P06748	NPM1	0.00177551	0.533884	1	0.85024	PMID: 30511641	known to be direct binder	-
P13667	PDIA4	0.000791204	0.533884	1	0.850234		unlikely to be direct binder	-
Q15233	NONO	0.00375888	0.525961	1	0.847807		potiential to be direct binder	Single-stranded RNA binding
P14866	HNRNPL	0.00283821	0.524772	1	0.847435		potiential to be direct binder	Single-stranded RNA binding
Q92841	DDX17	0.00226589	0.524772	1	0.847431		potiential to be direct binder	double-stranded RNA binding
P11279	LAMP1	0.000694066	0.515222	1	0.844476		unlikely to be direct binder	-
Q9Y6M1	IGF2BP2	0.00316281	0.513079	1	0.843829		potiential to be direct binder	Single-stranded RNA binding
P62266	RPS23	0.00202151	0.509459	1	0.842705		potiential to be direct binder	-
P23526	AHCY	0.000667611	0.509459	1	0.842697		unlikely to be direct binder	-
Q15056	EIF4H	0.00188163	0.494194	1	0.837995		potiential to be direct binder	Single-stranded RNA binding
P51114	FXR1	0.00232466	0.481572	1	0.834103	PMID: 30511641	known to be direct binder	Single-stranded RNA binding
Q14258	TRIM25	0.000533307	0.465901	1	0.829258		potiential to be direct binder	-
O14818	PSMA7	0.00314561	0.461686	1	0.827973		unlikely to be direct binder	-
Q04837	SSBP1	0.00170051	0.461686	1	0.827964		unlikely to be direct binder	-
P25786	PSMA1	0.000989851	0.461686	1	0.82796		potiential to be direct binder	-
P55795	HNRNPH2	0.00120408	0.458062	1	0.826843		potiential to be direct binder	-
P61254	RPL26	0.0034644	0.449263	1	0.824142		potiential to be direct binder	Single-stranded RNA binding
Q12906	ILF3	0.00149097	0.412717	1	0.812855		potiential to be direct binder	double-stranded RNA binding
P39023	RPL3	0.0015531	0.403863	1	0.810123		potiential to be direct binder	-
P82979	SARNP	0.00158461	0.3996	1	0.808808		potiential to be direct binder	-
Q86XZ4	SPATS2	0.00126182	0.3996	1	0.808806		potiential to be direct binder	-
Q92804	TAF15	0.00121458	0.3996	1	0.808806		potiential to be direct binder	-
Q5BKZ1	ZNF326	0.000571628	0.3996	1	0.808802		potiential to be direct binder	double-stranded RNA binding
Q9BYK8	HELZ2	0.000127313	0.3996	1	0.808799		potiential to be direct binder	double-stranded RNA binding
P28074	PSMB5	0.00143695	0.379463	1	0.802594		unlikely to be direct binder	-
Q8NCA5	FAM98A	0.00149694	0.375856	1	0.801482		potiential to be direct binder	-
P18206	VCL	0.000423653	0.323299	1	0.78526		unlikely to be direct binder	-
Q96QA5	GSDMA	0.0025966	0.282653	1	0.772732		unlikely to be direct binder	-
Q9NUQ6	SPATS2L	0.00111965	0.268414	1	0.768331		potiential to be direct binder	-
P51116	FXR2	0.00124888	0.217942	1	0.752759	PMID: 30511641	known to be direct binder	Single-stranded RNA binding
P02788	LTF	0.00126479	0.207971	1	0.749683		unlikely to be direct binder	-
P00338	LDHA	0.00322774	0.934336	0.65177	0.735084		unlikely to be direct binder	-
Q9NZB2	FAM120A	0.001213	0.154293	1	0.733121		potiential to be direct binder	-

## Sheet: ZIKV protein
Uniprot	Description	Abundance	Reproducibility	Specificity	MIST
YP_009227209	protein 2K [Zika virus]	0.0105183	0.968682	1	0.98444
YP_009227201	nonstructural protein NS2B [Zika virus]	0.00724853	0.968721	1	0.984433
YP_009227207	protein pr [Zika virus]	0.00220884	0.968682	1	0.984391
YP_009227204	nonstructural protein NS4B [Zika virus]	0.000901567	0.968682	1	0.984383
YP_009227203	nonstructural protein NS4A [Zika virus]	0.00703804	0.964301	1	0.983068
YP_009227198	envelope protein E [Zika virus]	0.0014553	0.949924	1	0.978599
YP_009227199	nonstructural protein NS1 [Zika virus]	0.00235208	0.938295	1	0.975016
YP_009227196	capsid protein C [Zika virus]	0.00373277	0.913279	1	0.967306
YP_009227202	nonstructural protein NS3 [Zika virus]	0.00231467	0.872204	1	0.954625
YP_009227205	RNA-dependent RNA polymerase NS5 [Zika virus]	0.000505248	0.823316	1	0.939531
YP_009227197	membrane glycoprotein precursor M [Zika virus]	0.00390338	0.772075	1	0.923742
YP_009227200	nonstructural protein NS2A [Zika virus]	0.000498173	9.10239e-11	1	0.685513
