# Supplementary material for: Comparison of viral RNA–host protein interactomes across pathogenic RNA viruses informs rapid antiviral drug discovery for SARS-CoV-2
Source: Cell Res. 2021 Nov 4;32(1):9–23. doi: 10.1038/s41422-021-00581-y (PMC8566969; doi:10.1038/s41422-021-00581-y)
Supplement: Supplementary file 10 — Supplementary information, TableS4 [file 41422_2021_581_MOESM10_ESM.xlsx]

## Sheet: Note
Supplementary Table S4 shRNA plasmids used for functional host protein screening.
TRC_ID	Identifier of the shRNA plsamid: this information can be found: https://www.sigmaaldrich.com/china-mainland/zh/life-science/functional-genomics-and-rnai/shrna/individual-genes.html
Targets	Gene symbols of the shRNA targeted

## Sheet: SARS-CoV-2 related shRNA
Note: Information of MISSION shRNA plasmids can be found: https://www.sigmaaldrich.com/china-mainland/zh/life-science/functional-genomics-and-rnai/shrna/individual-genes.html
TRC_ID	Targets
TRCN0000026486	ALDH2
TRCN0000026465	ALDH2
TRCN0000003660	CTSD
TRCN0000003661	CTSD
TRCN0000294332	DDX17
TRCN0000287045	DDX17
TRCN0000230564	DHCR7
TRCN0000230563	DHCR7
TRCN0000314518	DHX9
TRCN0000350304	DHX9
TRCN0000296020	EIF4A1
TRCN0000288728	EIF4A1
TRCN0000293888	ETFA
TRCN0000293887	ETFA
TRCN0000064429	ETFB
TRCN0000064430	ETFB
TRCN0000122146	GGCT
TRCN0000122089	GGCT
TRCN0000273167	RACK1
TRCN0000273092	RACK1
TRCN0000350395	hnRNPM
TRCN0000314949	hnRNPM
TRCN0000235504	hnRNPR
TRCN0000235502	hnRNPR
TRCN0000315415	HSP90AB1
TRCN0000315416	HSP90AB1
TRCN0000029452	HSPA9
TRCN0000029453	HSPA9
TRCN0000029446	HSPD1
TRCN0000029447	HSPD1
TRCN0000229434	IDH2
TRCN0000229435	IDH2
TRCN0000293553	MATR3
TRCN0000293618	MATR3
TRCN0000294049	NONO
TRCN0000306863	NONO
TRCN0000312598	PCK2
TRCN0000380418	PCK2
TRCN0000311689	PFN1
TRCN0000294278	PFN1
TRCN0000072673	RBMX
TRCN0000072674	RBMX
TRCN0000010592	SRSF1
TRCN0000001093	SRSF1
TRCN0000275206	SYNCRIP
TRCN0000285332	SYNCRIP
TRCN0000011107	TUBB
TRCN0000011108	TUBB
TRCN0000029139	YBX1
TRCN0000029142	YBX1
TRCN0000049228	PPIA
TRCN0000049229	PPIA
TRCN0000230113	IGF2BP1
TRCN0000230114	IGF2BP1

## Sheet:  ZIKV related shRNA 
Note: Information of MISSION shRNA plasmids can be found: https://www.sigmaaldrich.com/china-mainland/zh/life-science/functional-genomics-and-rnai/shrna/individual-genes.html
TRC_ID	Targets
TRCN0000218387	AHCY
TRCN0000257396	AHCY
TRCN0000315059	ALYREF
TRCN0000315057	ALYREF
TRCN0000003660	CTSD
TRCN0000003661	CTSD
TRCN0000287046	DDX17
TRCN0000286980	DDX17
TRCN0000276129	ELAVL1/HuR
TRCN0000276126	ELAVL1/HuR
TRCN0000218854	FUBP1
TRCN0000230195	FUBP1
TRCN0000288639	FUS
TRCN0000288705	FUS
TRCN0000008719	G3BP1
TRCN0000008722	G3BP1
TRCN0000144518	GGCT
TRCN0000144961	GGCT
TRCN0000168022	GSDMA
TRCN0000218079	IGF2BP1
TRCN0000230114	IGF2BP1
TRCN0000293618	MATR3
TRCN0000293617	MATR3
TRCN0000062412	MSN
TRCN0000062411	MSN
TRCN0000062270	NPM1
TRCN0000062272	NPM1
TRCN0000049354	PDIA6
TRCN0000049356	PDIA6
TRCN0000196810	PGK1
TRCN0000195247	PGK1
TRCN0000049232	PPIA
TRCN0000049228	PPIA
TRCN0000290987	PPIB
TRCN0000291057	PPIB
TRCN0000014537	PURA
TRCN0000014536	PURA
TRCN0000151574	PURB
TRCN0000154286	PURB
TRCN0000072674	RBMX
TRCN0000072676	RBMX
TRCN0000158855	SERBP1
TRCN0000160878	SERBP1
TRCN0000010589	SFPQ
TRCN0000001084	SFPQ
TRCN0000245140	SND1
TRCN0000245141	SND1
TRCN0000297481	VDAC1
TRCN0000278564	VDAC1
TRCN0000315309	YBX1
TRCN0000315307	YBX1
TRCN0000290257	RTRAF
TRCN0000290323	RTRAF
