# Supplementary material for: Comparison of viral RNA–host protein interactomes across pathogenic RNA viruses informs rapid antiviral drug discovery for SARS-CoV-2
Source: Cell Res. 2021 Nov 4;32(1):9–23. doi: 10.1038/s41422-021-00581-y (PMC8566969; doi:10.1038/s41422-021-00581-y)
Supplement: Supplementary file 11 — Supplementary information, TableS5 [file 41422_2021_581_MOESM11_ESM.xlsx]

## Sheet: Note
Supplementary Table S5 The information of drugs targeting SARS-CoV-2 RNA interacting human proteins from drug database
IUPHAR-BPS	drug and targeting protein information from IUPHAR/BPS Guide to PHARMACOLOGY database
DrugBank	drug and targeting protein information from DrugBank database
DrugCentral	drug and targeting protein information from DrugCentral database
ChEMBLdb	drug and targeting protein information from ChEMBL database
FDA approved	109

## Sheet: IUPHAR-BPS
target	target_id	target_gene_symbol	target_uniprot	target_ensembl_gene_id	target_ligand	target_species	ligand	FDA	ligand_id	ligand_pubchem_sid	type	action	action_comment	selectivity	endogenous	primary_target	concentration_range	affinity_units	affinity_high	affinity_median	affinity_low	original_affinity_units	original_affinity_low_nm	original_affinity_median_nm	original_affinity_high_nm	original_affinity_relation	assay_description	receptor_site	ligand_context	pubmed_id
peptidylprolyl isomerase A	2751	PPIA	P62937	ENSG00000196262		Human	cyclosporin A	approved	1024	135652074	Inhibitor	Inhibition	Inhibition of the phosphatase activity of calcineurin in Jurkat cells.	Not Determined	f	t		pIC50		8.3		IC50		5		=				1373887
heat shock protein 90 alpha family class B member 1	2907	HSP90AB1	P08238	ENSG00000096384		Human	geldanamycin		9829	354702300	Inhibitor	Inhibition		Family selective	f	f		pIC50		6.55		IC50		282		=				24984936
heat shock protein 90 alpha family class B member 1	2907	HSP90AB1	P08238	ENSG00000096384		Human	luminespib		9261	315661336	Inhibitor	Inhibition		Not Determined	f	f		pIC50		8.7		IC50		2		=
&gamma;-Glutamyltransferase	1392	GGCT	O75223	ENSG00000006625		Human	GGsTop		10265	381744946	Inhibitor	Inhibition		Not Determined	f	f		pKi		3.77		Ki		170000		=	pKa= 9.71			17260973
aldehyde dehydrogenase 2 family member	2595	ALDH2	P05091	ENSG00000111275		Human	prunetin		6919	178103501	Inhibitor	Inhibition	<i>In vitro</i> inhibition of recombinant human mitochondrial alcohol dehydrogenase	Not Determined	f	f		pKi		6.35		Ki		450		=				18613661
isocitrate dehydrogenase (NADP(+)) 2	2885	IDH2	P48735	ENSG00000182054		Human	enasidenib		8960	310264741	Inhibitor	Binding		Not Determined	f	f		-				-				=
isocitrate dehydrogenase (NADP(+)) 2	2885	IDH2	P48735	ENSG00000182054		Human	vorasidenib		10663	404859110	Inhibitor	Inhibition		Not Determined	f	f		-				-				=	Inhibits mutant IDH2.			32071674

## Sheet: DrugBank
Entry	Gene	DrugBank ID	Common name	CAS	UNII	Synonyms	FDA	Standard InChI Key
P07340	CTSD	DB00932	TIPRANAVIR				Phase IV
P07342	CTSD	DB00701	AMPRENAVIR				Phase IV
P26010	ITGB7	DB05122	R1295				investigational	DJWUNCQRNNEAKC-UHFFFAOYSA-L
P07437	TUBB	DB01873	Epothilone D				investigational
P07437	TUBB	DB05147	CYT997				investigational
P07437	TUBB	DB05284	CA4P				investigational
P07437	TUBB	DB06042	ZEN-012				investigational
P07437	TUBB	DB11731	Depatuxizumab mafodotin				investigational
P07437	TUBB	DB12334	Milataxel				investigational
Q13838	DDX39B	DB11638	Artenimol				experimental, investigational	TUOSCZDRWRYPRS-UHFFFAOYSA-N
P17844	DDX5	DB11638	Artenimol				experimental, investigational	QTQAWLPCGQOSGP-KSRBKZBZSA-N
Q14103	HNRNPD	DB11638	Artenimol				experimental, investigational	JIAARYAFYJHUJI-UHFFFAOYSA-L
P11142	HSPA8	DB11638	Artenimol				experimental, investigational	ZRALSGWEFCBTJO-UHFFFAOYSA-N
P07737	PFN1	DB11638	Artenimol				experimental, investigational	DTOSIQBPPRVQHS-PDBXOOCHSA-N
Q06830	PRDX1	DB11638	Artenimol				experimental, investigational
P34897	SHMT2	DB11638	Artenimol				experimental, investigational
P07437	TUBB	DB03010	Patupilone				experimental, investigational
P07437	TUBB	DB11638	Artenimol				experimental, investigational
P07339	CTSD	DB02216	S-Methylcysteine				experimental	AQKZYZQONWDDLS-HNQUOIGGSA-N
P07339	CTSD	DB03028	1h-Benoximidazole-2-Carboxylic Acid				experimental	VZTAZMSAAIUZJV-HWKANZROSA-N
P07339	CTSD	DB03096	2-Morpholinoethylamine				experimental	AQKZYZQONWDDLS-IWQZZHSRSA-N
P07339	CTSD	DB07542	5-AMINO-6-CYCLOHEXYL-4-HYDROXY-2-ISOBUTYL-HEXANOIC ACID				experimental	YUZYDHRGGDTZLG-DUXPYHPUSA-N
P07339	CTSD	DB08740	CYCLOHEXYLMETHYL-2,3-DIHYDROXY-5-METHYL-HEXYLAMIDE				experimental	DFYGLJKFZQGYPA-UHFFFAOYSA-N
P13804	ETFA	DB04141	2-Hexyloxy-6-Hydroxymethyl-Tetrahydro-Pyran-3,4,5-Triol				experimental	LCTONWCANYUPML-UHFFFAOYSA-N
P11142	HSPA8	DB07045	(2R,3R,4S,5R)-2-[6-amino-8-[(3,4-dichlorophenyl)methylamino]purin-9-yl]-5-(hydroxymethyl)oxolane-3,4-diol				experimental	KYQZWONCHDNPDP-QNDFHXLGSA-N
P07737	PFN1	DB07908	7-HYDROXY-4-METHYL-3-(2-HYDROXY-ETHYL)COUMARIN				experimental	WHUUTDBJXJRKMK-VKHMYHEASA-N
Q06830	PRDX1	DB09221	Polaprezinc				experimental
P34897	SHMT2	DB00145	Glycine				approved, nutraceutical, vet_approved
P34897	SHMT2	DB00114	Pyridoxal phosphate				approved, investigational, nutraceutical
P11142	HSPA8	DB01254	Dasatinib				approved, investigational	MLUCVPSAIODCQM-NSCUHMNNSA-N
P11142	HSPA8	DB09130	Copper				approved, investigational	AUZONCFQVSMFAP-UHFFFAOYSA-N
Q06830	PRDX1	DB01593	Zinc				approved, investigational
Q06830	PRDX1	DB09130	Copper				approved, investigational
Q06830	PRDX1	DB14487	Zinc acetate				approved, investigational
Q06830	PRDX1	DB14533	Zinc chloride				approved, investigational
P07437	TUBB	DB00361	Vinorelbine				approved, investigational
P07437	TUBB	DB00541	Vincristine				approved, investigational
P07437	TUBB	DB09130	Copper				approved, investigational
P07437	TUBB	DB11641	Vinflunine				approved, investigational
P68104	EEF1A1	DB14548	Zinc sulfate, unspecified form				approved, experimental	QXRSDHAAWVKZLJ-PVYNADRNSA-N
Q06830	PRDX1	DB14548	Zinc sulfate, unspecified form				approved, experimental
P07437	TUBB	DB15534	Colchiceine				approved, experimental
P07339	CTSD	DB00071	Insulin pork				approved	RYGMFSIKBFXOCR-UHFFFAOYSA-N
P07341	CTSD	DB00188	Bortezomib				approved
Q15125	EBP	DB00675	Tamoxifen				approved	IGXZLYMCFZHNKW-FJXQXJEOSA-L
P13804	ETFA	DB00331	Metformin				approved	YBJHBAHKTGYVGT-ZKWXMUAHSA-N
P26010	ITGB7	DB09033	Vedolizumab				approved	JIAARYAFYJHUJI-UHFFFAOYSA-L
P07437	TUBB	DB00570	Vinblastine				approved
P07437	TUBB	DB01179	Podofilox				approved
P07437	TUBB	DB01394	Colchicine				approved
Q99798	ACO2	DB03964	4-Hydroxy-Aconitate Ion	0	0	0		DYLUUSLLRIQKOE-UHFFFAOYSA-N
Q99798	ACO2	DB04351	Aconitate Ion	0	0	0		ODBLHEXUDAPZAU-OKKQSCSOSA-N
Q99798	ACO2	DB04072	Alpha-Methylisocitric Acid	0	0	0		IZJDOKYDEWTZSO-UHFFFAOYSA-N
Q99798	ACO2	DB01727	Isocitric Acid	320-77-4	9RW6G5D4MQ	0		BJDCWCLMFKKGEE-HVDUHBCDSA-N
P60709	ACTB	DB12695	Phenethyl Isothiocyanate	130638	6U7TFK75KV	0		BJDCWCLMFKKGEE-HVDUHBCDSA-N
P05091	ALDH2	DB09117	Paraldehyde	123-63-7	S6M3YBG8QA	0		0
P07355	ANXA2	DB06245	Lanoteplase	171870-23-8	5U26HTF8RV	0		LVASCWIMLIKXLA-CABCVRRESA-N
P81605	DCD	DB14533	Zinc chloride	7646-85-7	86Q357L16B	0		MWGWLDJLENCVRQ-UHFFFAOYSA-N
P68104	EEF1A1	DB04315	Guanosine-5'-Diphosphate	146-91-8	0	0		AYUNIORJHRXIBJ-TXHRRWQRSA-N
P68104	EEF1A1	DB14533	Zinc chloride	7646-85-7	86Q357L16B	0		XOZIUKBZLSUILX-GIQCAXHBSA-N
P61978	HNRNPK	DB12695	Phenethyl Isothiocyanate	130638	6U7TFK75KV	0		DSFGXPJYDCSWTA-UHFFFAOYSA-N
P08238	HSP90AB1	DB08293	(5E)-12-CHLORO-13,15-DIHYDROXY-4,7,8,9-TETRAHYDRO-2-BENZOXACYCLOTRIDECINE-1,10(3H,11H)-DIONE	0	0	0		WUUVSJBKHXDKBS-ROFOPDMZSA-K
P08238	HSP90AB1	DB08153	(5E)-14-CHLORO-15,17-DIHYDROXY-4,7,8,9,10,11-HEXAHYDRO-2-BENZOXACYCLOPENTADECINE-1,12(3H,13H)-DIONE	0	0	0		GTZCVFVGUGFEME-IWQZZHSRSA-K
P08238	HSP90AB1	DB08292	(5Z)-12-CHLORO-13,15-DIHYDROXY-4,7,8,9-TETRAHYDRO-2-BENZOXACYCLOTRIDECINE-1,10(3H,11H)-DIONE	0	0	0		HHKPKXCSHMJWCF-WVBDSBKLSA-N
P08238	HSP90AB1	DB08346	(5Z)-13-CHLORO-14,16-DIHYDROXY-3,4,7,8,9,10-HEXAHYDRO-1H-2-BENZOXACYCLOTETRADECINE-1,11(12H)-DIONE	0	0	0		BAUYGSIQEAFULO-UHFFFAOYSA-L
P08238	HSP90AB1	DB08465	2-(3-AMINO-2,5,6-TRIMETHOXYPHENYL)ETHYL 5-CHLORO-2,4-DIHYDROXYBENZOATE	0	0	0		ODBLHEXUDAPZAU-OKKQSCSOSA-N
P08238	HSP90AB1	DB07594	CCT-018159	171009-07-7	55H1ZOI1NL	0		KQTIIICEAUMSDG-UHFFFAOYSA-N
P08238	HSP90AB1	DB08045	4-{4-[4-(3-AMINOPROPOXY)PHENYL]-1H-PYRAZOL-5-YL}-6-CHLOROBENZENE-1,3-DIOL	0	0	0		XKFPNHDGLSYZRC-SSDOTTSWSA-N
P08238	HSP90AB1	DB07877	8-(6-BROMO-BENZO[1,3]DIOXOL-5-YLSULFANYL)-9-(3-ISOPROPYLAMINO-PROPYL)-ADENINE	0	0	0		BJDCWCLMFKKGEE-HVDUHBCDSA-N
P08238	HSP90AB1	DB02754	9-Butyl-8-(3,4,5-Trimethoxybenzyl)-9h-Purin-6-Amine	0	0	0		RYGMFSIKBFXOCR-UHFFFAOYSA-N
P08238	HSP90AB1	DB02424	Geldanamycin	30562-34-6	Z3K3VJ16KU	0		PMATZTZNYRCHOR-CGLBZJNRSA-N
P08238	HSP90AB1	DB08464	METHYL 3-CHLORO-2-{3-[(2,5-DIHYDROXY-4-METHOXYPHENYL)AMINO]-3-OXOPROPYL}-4,6-DIHYDROXYBENZOATE	0	0	0		ASBDXHCMVYVJQQ-UHFFFAOYSA-N
P08238	HSP90AB1	DB06070	SNX-5422	908115-27-5	BF52J69Q8T	0		CSDTZUBPSYWZDX-UHFFFAOYSA-N
P48735	IDH2	DB01727	Isocitric Acid	320-77-4	9RW6G5D4MQ	0		SNIOPGDIGTZGOP-UHFFFAOYSA-N
P01876	IGHA1	DB14533	Zinc chloride	7646-85-7	86Q357L16B	0		HCHKCACWOHOZIP-UHFFFAOYSA-N
P14923	JUP	DB14533	Zinc chloride	7646-85-7	86Q357L16B	0		JIAARYAFYJHUJI-UHFFFAOYSA-L
P11498	PC	DB07497	5-(HEXAHYDRO-2-OXO-1H-THIENO[3,4-D]IMIDAZOL-6-YL)PENTANAL	0	0	0		OYPRJOBELJOOCE-UHFFFAOYSA-N
P30086	PEBP1	DB09568	Omega-3-carboxylic acids	0	F85N2YHE4E	0		BOPGDPNILDQYTO-NNYOXOHSSA-N
P62937	PPIA	DB01742	(3r)-1-Acetyl-3-Methylpiperidine	0	0	0		0
P62937	PPIA	DB02419	Ethyl Oxo(Piperidin-1-Yl)Acetate	53074-96-7	0	0
P62937	PPIA	DB03393	Sanglifehrin A	0	0	0
P06702	S100A9	DB14533	Zinc chloride	7646-85-7	86Q357L16B	0
P68363	TUBA1B	DB07574	2-MERCAPTO-N-[1,2,3,10-TETRAMETHOXY-9-OXO-5,6,7,9-TETRAHYDRO-BENZO[A]HEPTALEN-7-YL]ACETAMIDE	0	0	0
P68363	TUBA1B	DB05147	CYT997	0	0	0
Q13885	TUBB2A	DB05147	CYT997	0	0	0
Q13885	TUBB2A	DB12695	Phenethyl Isothiocyanate	130638	6U7TFK75KV	0
P49411	TUFM	DB04315	Guanosine-5'-Diphosphate	146-91-8	0	0
P49411	TUFM	DB14533	Zinc chloride	7646-85-7	86Q357L16B	0
P62937	PPIA	DB00172	Proline	147-85-3	9DLQ4CIU6V	(-)-2-Pyrrolidinecarboxylic acid | (鈭?-(S)-proline | (鈭?-2-pyrrolidinecarboxylic acid | (鈭?-proline | (2S)-pyrrolidine-2-carboxylic acid | (S)-2-Carboxypyrrolidine | (S)-2-Pyrrolidinecarboxylic acid | (S)-pyrrolidine-2-carboxylic acid | 2-Pyrrolidinecarboxylic acid | L-(鈭?-proline | L-alpha-pyrrolidinecarboxylic acid | L-Prolin | L-Proline | L-pyrrolidine-2-carboxylic acid | L-伪-pyrrolidinecarbox…
P68363	TUBA1B	DB01873	Epothilone D	189453-10-9	T0358E0YUF	(-)-desoxyepothilone B | 12,13-desoxyepothilone B | Desoxyepothilone B
P11498	PC	DB00121	Biotin	58-85-5	6SO6U10H04	(+)-cis-Hexahydro-2-oxo-1H-thieno[3,4]imidazole-4-valeric acid | (3aS,4S,6aR)-Hexahydro-2-oxo-1H-thieno[3,4-d]imidazole-4-valeric acid | 5-(2-oxohexahydro-1H-thieno[3,4-d]imidazol-4-yl)pentanoic acid | Biotin | Biotina | Biotine | Biotinum | cis-(+)-Tetrahydro-2-oxothieno[3,4]imidazoline-4-valeric acid | cis-Hexahydro-2-oxo-1H-thieno(3,4)imidazole-4-valeric acid | cis-Tetrahydro-2-oxothieno(3,4-d…		HCHKCACWOHOZIP-UHFFFAOYSA-N
P02452	COL1A1	DB04866	Halofuginone	55837-20-2	L31MM1385E	(+/-)-trans-7-bromo-6-chloro-3-(3-(3-hydroxy-2-piperidyl)-acetonyl)-4(3H)-quinazolinone		0
P22735	TGM1	DB00130	L-Glutamine	56-85-9	0RH81L854J	(2S)-2-amino-4-carbamoylbutanoic acid | (2S)-2,5-diamino-5-oxopentanoic acid | (S)-2,5-diamino-5-oxopentanoic acid | Glutamic acid 5-amide | Glutamic acid amide | Glutamina | Glutamine | L-(+)-glutamine | L-2-aminoglutaramic acid | L-glutamic acid 纬-amide | L-Glutamin | L-Glutamins盲ure-5-amid | Levoglutamide | Q
P54886	ALDH18A1	DB00142	Glutamic acid	56-86-0	3KX376GY7L	(2S)-2-Aminopentanedioic acid | (S)-2-Aminopentanedioic acid | (S)-Glutamic acid | 谩cido glut谩mico | Glu | Glutamic acid | L-Glutamate | L-Glutamic acid | L-Glutaminic acid		QGWNDRXFNXRZMB-UUOKFMHZSA-N
O95864	FADS2	DB00132	alpha-Linolenic acid	463-40-1	0RBV727H71	(9,12,15)-linolenic acid | (9Z,12Z,15Z)-Octadecatrienoic acid | (Z,Z,Z)-9,12,15-octadecatrienoic acid | 9-cis,12-cis,15-cis-octadecatrienoic acid | 9,12,15-Octadecatrienoic acid | ALA | all-cis-9,12,15-Octadecatrienoic acid | alpha-Linolenic acid | cis-delta(9,12,15)-Octadecatrienoic acid | cis,cis,cis-9,12,15-Octadecatrienoic acid | Linolenic acid | 伪-linolenic acid		0
P05091	ALDH2	DB04381	Crotonaldehyde	123-73-9	6PUW625907	(E)-crotonaldehyde | 1-formylpropene | 2-Butenal | Aldehyde crotonique | crotonal | crotonic aldehyde | crotylaldehyde | methylpropenal | propylene aldehyde | trans-2-butenal | trans-2-butenaldehyde | trans-but-2-enal | trans-crotonaldehyde | 尾-methylacrolein		JIAARYAFYJHUJI-UHFFFAOYSA-L
P05091	ALDH2	DB06770	Benzyl alcohol	100-51-6	LKG8494WBH	(hydroxymethyl)benzene | Alcoholum benzylicum | Alcool benzylique | Alcoolbenzylique | alpha-Hydroxytoluene | Aromatic alcohol | Bentalol | Benzalalcohol | Benzalcohol | Benzenecarbinol | Benzenemethanol | Benzoyl alcohol | Benzyl alcohol | Benzylalkohol | Benzylic alcohol | Hydroxymethylbenzene | Phenylcarbinol | Phenylmethanol | Phenylmethyl alcohol | 伪-toluenol		DJWUNCQRNNEAKC-UHFFFAOYSA-L
P68363	TUBA1B	DB03010	Patupilone	152044-54-7	UEC0H0URSE	(鈭?-epothilone B | Epo B | Epothilone B | patupilona
P05091	ALDH2	DB00822	Disulfiram	97-77-8	TR3MLJ1UAI	1,1'-dithiobis(N,N-diethylthioformamide) | bis(diethylthiocarbamoyl) disulfide | Disulfiram | N,N,N',N'-tetraethylthiuram disulfide | Tetraethylthioperoxydicarbonic diamide | Tetraethylthiuram disulfide | Tetraethylthiuram disulphide		RYGMFSIKBFXOCR-UHFFFAOYSA-N
Q99798	ACO2	DB04562	Tricarballylic acid	99-14-9	RA5QH2J020	1,2,3-propanetricarboxylic acid | 3-carboxyglutaric acid | 3-carboxypentanedioic acid | Carballylic acid | Carboxymethylsuccinic acid | 尾-carboxyglutaric acid		IZJDOKYDEWTZSO-UHFFFAOYSA-N
P05091	ALDH2	DB00727	Nitroglycerin	55-63-0	G59M7S0WS3	1,2,3-propanetrioltrinitrate | 1,2,3-propanetriyl nitrate | Glycerin trinitrate | Glycerol trinitrate | Glycerol, nitric acid triester | Glyceroli trinitratis | Glyceroltrinitrat | Glyceryl trinitrate | NG | Nitroglicerina | Nitroglycerin | Nitroglycerine | Nitroglycerol | Nitromed | Propane-1,2,3-triyl trinitrate | Trinitrine | Trinitroglycerin | Trinitroglycerol		FEBLZLNTKCEFIT-VSXGLTOVSA-N
P05091	ALDH2	DB00157	NADH	58-68-4	4J24DQ0916	1,4-dihydronicotinamide adenine dinucleotide | DPNH | NAD reduced form | Nicotinamide adenine dinucleotide (reduced) | Nicotinamide-adenine dinucleotide, reduced | Reduced nicotinamide adenine diphosphate | Reduced nicotinamide-adenine dinucleotide		RYGMFSIKBFXOCR-UHFFFAOYSA-N
Q9UBM7	DHCR7	DB00157	NADH	58-68-4	4J24DQ0916	1,4-dihydronicotinamide adenine dinucleotide | DPNH | NAD reduced form | Nicotinamide adenine dinucleotide (reduced) | Nicotinamide-adenine dinucleotide, reduced | Reduced nicotinamide adenine diphosphate | Reduced nicotinamide-adenine dinucleotide		GUVWEHNRWHNDRF-UHFFFAOYSA-N
P40926	MDH2	DB00157	NADH	58-68-4	4J24DQ0916	1,4-dihydronicotinamide adenine dinucleotide | DPNH | NAD reduced form | Nicotinamide adenine dinucleotide (reduced) | Nicotinamide-adenine dinucleotide, reduced | Reduced nicotinamide adenine diphosphate | Reduced nicotinamide-adenine dinucleotide		DJWUNCQRNNEAKC-UHFFFAOYSA-L
P08238	HSP90AB1	DB05134	Tanespimycin	75747-14-7	4GY0AVT3L4	17AAG | Tanespimycin | tanespimycina		WVDDGKGOMKODPV-UHFFFAOYSA-N
P05091	ALDH2	DB01612	Amyl Nitrite	8017-89-8	H2HUX79FYK	1-nitropentane | n-Amyl nitrite | n-pentyl nitrite | Nitramyl | pentyl nitrite		HCHKCACWOHOZIP-UHFFFAOYSA-N
P60709	ACTB	DB04216	Quercetin	117-39-5	9IKM0I5T1E	2-(3,4-dihydroxyphenyl)-3,5,7-trihydroxy-4H-1-benzopyran-4-one | 3,3',4',5,7-pentahydroxyflavone | 3,5,7,3',4'-Pentahydroxyflavone | Sophoretin | Xanthaurine		RYGMFSIKBFXOCR-UHFFFAOYSA-N
P40926	MDH2	DB04272	Citric acid	77-92-9	XF417D3PSL	2-hydroxy-1,2,3-propanetricarboxyic acid | 2-Hydroxytricarballylic acid | 3-carboxy-3-hydroxypentane-1,5-dioic acid | 谩cido c铆trico | Acidum citricum | Anhydrous citric acid | Citric acid monoglyceride | Citric Acid, Anhydrous | Citric acid,anhydrous | Citronens盲ure		HCHKCACWOHOZIP-UHFFFAOYSA-N
P11498	PC	DB00119	Pyruvic acid	127-17-3	8558G7RUTR	2-ketopropionic acid | 2-oxopropanoic acid | 2-Oxopropans盲ure | 2-Oxopropions盲ure | a-Ketopropionic acid | Acetylformic acid | acide pyruvique | alpha-ketopropionic acid | Brenztraubens盲ure | BTS | Pyroracemic acid | 伪-ketopropionic acid | 伪-Oxopropions盲ure		DJWUNCQRNNEAKC-UHFFFAOYSA-L
P48735	IDH2	DB13874	Enasidenib	1446502-11-9	3T1SS4E7AG	2-Methyl-1-(4-(6-(trifluoromethyl)pyridin-2-yl)-6-(2-(trifluoromethyl)pyridin-4-ylamino)-1,3,5-triazin-2-ylamino)propan-2-ol | Enasidenib		MWUXSHHQAYIFBG-UHFFFAOYSA-N
P07355	ANXA2	DB00591	Fluocinolone acetonide	67-73-2	0CD5FD6S2M	6alpha-fluorotriamcinolone acetonide | 6alpha,9alpha-difluoro-16alpha-hydroxyprednisolone 16,17-acetonide | 6伪-fluorotriamcinolone acetonide | 6伪,9伪-difluoro-16伪-hydroxyprednisolone 16,17-acetonide | ac茅tonide de fluocinolone | acet贸nido de fluocinolona | fluocinolon acetonid | fluocinolone 16,17-acetonide | Fluocinolone acetonide | fluocinoloni acetonidum		0
P05091	ALDH2	DB02115	Daidzin	552-66-9	4R2X91A5M5	7-(beta-D-glucopyranosyloxy)-3-(4-hydroxyphenyl)-4H-chromen-4-one | Daidzein 7-glucoside | daidzein 7-O-beta-D-glucoside | Daidzein 7-O-glucoside | daidzein 7-O-尾-D-glucoside | Daidzoside		BJDCWCLMFKKGEE-HVDUHBCDSA-N
P81605	DCD	DB14487	Zinc acetate	557-34-6	H2ZEY72PME	Acetic acid, zinc salt | Dicarbomethoxyzinc | Zinc acetate anhydrous | Zinc acetato | Zinc diacetate | Zinc(II) acetate		XDDGJOIYZAMLBW-UHFFFAOYSA-N
P68104	EEF1A1	DB14487	Zinc acetate	557-34-6	H2ZEY72PME	Acetic acid, zinc salt | Dicarbomethoxyzinc | Zinc acetate anhydrous | Zinc acetato | Zinc diacetate | Zinc(II) acetate		0
P01876	IGHA1	DB14487	Zinc acetate	557-34-6	H2ZEY72PME	Acetic acid, zinc salt | Dicarbomethoxyzinc | Zinc acetate anhydrous | Zinc acetato | Zinc diacetate | Zinc(II) acetate		TZRXHJWUDPFEEY-UHFFFAOYSA-N
P14923	JUP	DB14487	Zinc acetate	557-34-6	H2ZEY72PME	Acetic acid, zinc salt | Dicarbomethoxyzinc | Zinc acetate anhydrous | Zinc acetato | Zinc diacetate | Zinc(II) acetate		DJWUNCQRNNEAKC-UHFFFAOYSA-L
P06702	S100A9	DB14487	Zinc acetate	557-34-6	H2ZEY72PME	Acetic acid, zinc salt | Dicarbomethoxyzinc | Zinc acetate anhydrous | Zinc acetato | Zinc diacetate | Zinc(II) acetate
P49411	TUFM	DB14487	Zinc acetate	557-34-6	H2ZEY72PME	Acetic acid, zinc salt | Dicarbomethoxyzinc | Zinc acetate anhydrous | Zinc acetato | Zinc diacetate | Zinc(II) acetate
Q16822	PCK2	DB00787	Acyclovir	59277-89-3	X4HES1O11F	Aciclovir | Aciclovirum | Acycloguanosine | Acyclovir		JIAARYAFYJHUJI-UHFFFAOYSA-L
P05091	ALDH2	DB00536	Guanidine	113-00-8	JU58VJ6Y3B	Aminomethanamidine | Gu | Guanidin | Guanidine | Imidourea | Iminourea		BJDCWCLMFKKGEE-HVDUHBCDSA-N
P08238	HSP90AB1	DB09221	Polaprezinc	107667-60-7	0WA1B15A1Z	beta-Alanyl-L-histidinato zinc | Polaprezinc | Zinc L-carnosine		ONIBWKKTOPOVIA-BYPYZUCNSA-N
P07355	ANXA2	DB11638	Artenimol	71939-50-9	6A9O50735X	beta-Dihydroartemisinin | Dihydroartemisinin		0
P68104	EEF1A1	DB11638	Artenimol	71939-50-9	6A9O50735X	beta-Dihydroartemisinin | Dihydroartemisinin		WYZWZEOGROVVHK-GTMNPGAYSA-N
P22626	HNRNPA2B1	DB11638	Artenimol	71939-50-9	6A9O50735X	beta-Dihydroartemisinin | Dihydroartemisinin		HCHKCACWOHOZIP-UHFFFAOYSA-N
P61978	HNRNPK	DB11638	Artenimol	71939-50-9	6A9O50735X	beta-Dihydroartemisinin | Dihydroartemisinin		BOPGDPNILDQYTO-NNYOXOHSSA-N
P62937	PPIA	DB11638	Artenimol	71939-50-9	6A9O50735X	beta-Dihydroartemisinin | Dihydroartemisinin		0
P23246	SFPQ	DB11638	Artenimol	71939-50-9	6A9O50735X	beta-Dihydroartemisinin | Dihydroartemisinin
P06702	S100A9	DB01373	Calcium	7440-70-2	SY7Q814VUP	Calcio | Calcium, elemental | Elemental calcium | Kalzium
P02452	COL1A1	DB11338	Clove oil	8000-34-8	578389D6D0	Caryophylii floris aetheroleum | Caryophyllus aromaticus bud oil | Clove bud oil | Clove volatile oil | Ding xiang bud oil | Eugenia aromatica bud oil | Eugenia caryophyllata bud oil | Eugenia caryophyllus (clove) bud oil | Eugenia caryophyllus (clove) flower oil | Nelken oel | Syzygium aromaticum bud oil | Syzygium aromaticum oil		0
P62937	PPIA	DB00091	Cyclosporine	59865-13-3	83HN0GTJ6D	Ciclosporin | Ciclosporina | Ciclosporine | Ciclosporinum | CsA | CyA | Cyclosporin | Cyclosporin A | Cyclosporine		0
P02452	COL1A1	DB00048	Collagenase clostridium histolyticum	2593923	9X7O8V25IT	Clostridium histolyticum enzymes | Collagenase | Collagenase clostridium histolyticum		RYGMFSIKBFXOCR-UHFFFAOYSA-N
P02461	COL3A1	DB00048	Collagenase clostridium histolyticum	2593923	9X7O8V25IT	Clostridium histolyticum enzymes | Collagenase | Collagenase clostridium histolyticum		RYGMFSIKBFXOCR-UHFFFAOYSA-N
P68104	EEF1A1	DB09130	Copper	7440-50-8	789U1901C5	cobre | cuivre | cuprum | Kupfer		AVDSOVJPJZVBTC-CTYIDZIISA-N
P60842	EIF4A1	DB09130	Copper	7440-50-8	789U1901C5	cobre | cuivre | cuprum | Kupfer		ARDNWGMSCXSPBF-CIUDSAMLSA-N
P22626	HNRNPA2B1	DB09130	Copper	7440-50-8	789U1901C5	cobre | cuivre | cuprum | Kupfer		DJWUNCQRNNEAKC-UHFFFAOYSA-L
P31942	HNRNPH3	DB09130	Copper	7440-50-8	789U1901C5	cobre | cuivre | cuprum | Kupfer		KRKNYBCHXYNGOX-UHFFFAOYSA-N
P10809	HSPD1	DB09130	Copper	7440-50-8	789U1901C5	cobre | cuivre | cuprum | Kupfer		BOPGDPNILDQYTO-NNYOXOHSSA-N
P30086	PEBP1	DB09130	Copper	7440-50-8	789U1901C5	cobre | cuivre | cuprum | Kupfer		MKUXAQIIEYXACX-UHFFFAOYSA-N
P62937	PPIA	DB09130	Copper	7440-50-8	789U1901C5	cobre | cuivre | cuprum | Kupfer		ZDXPYRJPNDTMRX-VKHMYHEASA-N
P23246	SFPQ	DB09130	Copper	7440-50-8	789U1901C5	cobre | cuivre | cuprum | Kupfer
Q07955	SRSF1	DB09130	Copper	7440-50-8	789U1901C5	cobre | cuivre | cuprum | Kupfer
P05091	ALDH2	DB06154	Pentaerythritol tetranitrate	28799	10L39TRG1Z	Corpent | PENT | PENTA | Pentaerithrityl tetranitrate | pentaerithrityli tetranitras | Pentaerythritol tetranitrate | Penthrite | TEN | Tetranitrate de pentaerithrityle | Tetranitrato de pentaeritritilo		0
P05091	ALDH2	DB00435	Nitric Oxide	10102-43-9	31C4KY9ESH	EDRF | endothelium-derived relaxing factor | Mononitrogen monoxide | Mon贸xido de nitr贸geno | Monoxyde d'azote | Nitric oxide | Nitrogen monooxide | Nitrogen monoxide | Nitrosyl | 贸xido de nitr贸geno(II) | 贸xido n铆trico | Oxyde azotique | Oxyde nitrique | Stickstoff(II)-oxid | Stickstoffmonoxid		BJDCWCLMFKKGEE-HVDUHBCDSA-N
P02452	COL1A1	DB13133	Von Willebrand Factor Human	109319-16-6	ZE22NE22F1	Factor con Willebrand | Factor von Willebrand | Human von willebrand factor | Von willebrand factor | Von willebrand factor (human) | Von willebrand factor complex (human) | von Willebrand factor, human | Von willebrand's factor		RYGMFSIKBFXOCR-UHFFFAOYSA-N
Q99798	ACO2	DB13257	Ferrous sulfate anhydrous	7720-78-7	2IDP3X9OUD	iron sulfate (1:1) | iron(2+) sulfate (anhydrous) | iron(II) sulfate		REFJWTPEDVJJIY-UHFFFAOYSA-N
P08238	HSP90AB1	DB03758	Radicicol	12772-57-5	I60EH8GECX	Monorden		ONJZYZYZIKTIEG-CFBQITSMSA-N
O95864	FADS2	DB13168	Omega-6 fatty acids	0	116Z6MZN1M	n-6 fatty acids | Omega 6 acids | Omega 6 fatty acids | 蠅-6 fatty acids		QGWNDRXFNXRZMB-UUOKFMHZSA-N
P34897	SHMT2	DB00116	Tetrahydrofolic acid			nutraceutical
O95864	FADS2	DB11358	Evening primrose oil	308064-97-3	3Q9L08K71N	Oenothera biennis (evening primrose) oil | Oenothera biennis (evening primrose) seed extract | Oenothera biennis l. oil | Oenothera biennis seed extract | Oenothera biennis seed oil | Oenothera lamarckiana l. oil | Oenothera muricata seed oil | Oenothera oil | Oenothera pycnocarpa seed oil | Oenotherae biennis oleum | Oils, glyceridic, evening primrose | Oleum oenotherae erythrospinae | Primrose …		IZJDOKYDEWTZSO-UHFFFAOYSA-N
P07355	ANXA2	DB00031	Tenecteplase	191588-94-0	WGD229O42W	Tenecteplasa | TNK-tPA		0
P02452	COL1A1	DB12872	Vonicog Alfa	109319-16-6	5PKM8P0G5I	Von willebrand factor (recombinant)		RYGMFSIKBFXOCR-UHFFFAOYSA-N
P40926	MDH2	DB09092	Xanthinol	2530-97-4	TN1B5910V2	Xantinol		JIAARYAFYJHUJI-UHFFFAOYSA-L
P81605	DCD	DB01593	Zinc	7440-66-6	J41CSQ7QDS	Zinc, chelated | Zinc, elemental | Zincum metallicum | Zn		OWPMENVYXDJDOW-UHFFFAOYSA-N
P68104	EEF1A1	DB01593	Zinc	7440-66-6	J41CSQ7QDS	Zinc, chelated | Zinc, elemental | Zincum metallicum | Zn		TYDIWMTWTXFWSY-HNNXBMFYSA-N
P01876	IGHA1	DB01593	Zinc	7440-66-6	J41CSQ7QDS	Zinc, chelated | Zinc, elemental | Zincum metallicum | Zn		SQYNKIJPMDEDEG-UHFFFAOYSA-N
P14923	JUP	DB01593	Zinc	7440-66-6	J41CSQ7QDS	Zinc, chelated | Zinc, elemental | Zincum metallicum | Zn		HCHKCACWOHOZIP-UHFFFAOYSA-N
P06702	S100A9	DB01593	Zinc	7440-66-6	J41CSQ7QDS	Zinc, chelated | Zinc, elemental | Zincum metallicum | Zn
P49411	TUFM	DB01593	Zinc	7440-66-6	J41CSQ7QDS	Zinc, chelated | Zinc, elemental | Zincum metallicum | Zn

## Sheet: DrugCentral
uniprot	Gene	DRUG_NAME	FDA	STRUCT_ID	TARGET_NAME	TARGET_CLASS	ACCESSION	GENE	SWISSPROT	ACT_VALUE	ACT_UNIT	ACT_TYPE	ACT_COMMENT	ACT_SOURCE	RELATION	MOA	MOA_SOURCE	ACT_SOURCE_URL	MOA_SOURCE_URL	ACTION_TYPE	TDL	ORGANISM
Q9UBM7;	DHCR7	tamoxifen	approved	2561	Anti-estrogen binding site (AEBS)	Enzyme	Q15125|Q9UBM7	DHCR7|EBP	DHCR7_HUMAN|EBP_HUMAN	9		Kd	Binding affinity towards antiestrogen binding site AEBS	CHEMBL	=			https://www.ebi.ac.uk/chembl/compound/inspect/CHEMBL83			Tchem|Tchem	Homo sapiens
Q13885;	TUBB2A	docetaxel	approved	939	Tubulin beta	Tumour-associated antigen	P04350|P07437|P68371|Q13509|Q13885|Q3ZCM7|Q9BUF5|Q9BVA1|Q9H4B7	TUBB|TUBB1|TUBB2A|TUBB2B|TUBB3|TUBB4A|TUBB4B|TUBB6|TUBB8	TBB1_HUMAN|TBB2A_HUMAN|TBB2B_HUMAN|TBB3_HUMAN|TBB4A_HUMAN|TBB4B_HUMAN|TBB5_HUMAN|TBB6_HUMAN|TBB8_HUMAN	6.699		ID50		WOMBAT-PK	=	1	CHEMBL		https://www.ebi.ac.uk/chembl/compound/inspect/CHEMBL92	INHIBITOR	Tclin|Tclin|Tclin|Tclin|Tclin|Tclin|Tclin|Tclin|Tclin	Homo sapiens
Q13885;	TUBB2A	ixabepilone	approved	1517	Tubulin beta	Tumour-associated antigen	P04350|P07437|P68371|Q13509|Q13885|Q3ZCM7|Q9BUF5|Q9BVA1|Q9H4B7	TUBB|TUBB1|TUBB2A|TUBB2B|TUBB3|TUBB4A|TUBB4B|TUBB6|TUBB8	TBB1_HUMAN|TBB2A_HUMAN|TBB2B_HUMAN|TBB3_HUMAN|TBB4A_HUMAN|TBB4B_HUMAN|TBB5_HUMAN|TBB6_HUMAN|TBB8_HUMAN				Mechanism of Action	SCIENTIFIC LITERATURE		1	SCIENTIFIC LITERATURE	http://www.ncbi.nlm.nih.gov/pubmed/19010832	http://www.ncbi.nlm.nih.gov/pubmed/19010832	INHIBITOR	Tclin|Tclin|Tclin|Tclin|Tclin|Tclin|Tclin|Tclin|Tclin	Homo sapiens
Q13885;	TUBB2A	paclitaxel	approved	2044	Tubulin beta	Tumour-associated antigen	P04350|P07437|P68371|Q13509|Q13885|Q3ZCM7|Q9BUF5|Q9BVA1|Q9H4B7	TUBB|TUBB1|TUBB2A|TUBB2B|TUBB3|TUBB4A|TUBB4B|TUBB6|TUBB8	TBB1_HUMAN|TBB2A_HUMAN|TBB2B_HUMAN|TBB3_HUMAN|TBB4A_HUMAN|TBB4B_HUMAN|TBB5_HUMAN|TBB6_HUMAN|TBB8_HUMAN	8.05		EC50		IUPHAR	=	1	SCIENTIFIC LITERATURE	http://www.guidetopharmacology.org/GRAC/LigandDisplayForward?ligandId=2770	http://www.ncbi.nlm.nih.gov/pubmed/11309480	INHIBITOR	Tclin|Tclin|Tclin|Tclin|Tclin|Tclin|Tclin|Tclin|Tclin	Homo sapiens
Q13885;	TUBB2A	vinblastine	approved	2823	Tubulin beta	Tumour-associated antigen	P04350|P07437|P68371|Q13509|Q13885|Q3ZCM7|Q9BUF5|Q9BVA1|Q9H4B7	TUBB|TUBB1|TUBB2A|TUBB2B|TUBB3|TUBB4A|TUBB4B|TUBB6|TUBB8	TBB1_HUMAN|TBB2A_HUMAN|TBB2B_HUMAN|TBB3_HUMAN|TBB4A_HUMAN|TBB4B_HUMAN|TBB5_HUMAN|TBB6_HUMAN|TBB8_HUMAN	9		IC50		IUPHAR	=	1	SCIENTIFIC LITERATURE	http://www.guidetopharmacology.org/GRAC/LigandDisplayForward?ligandId=6851	http://www.ncbi.nlm.nih.gov/pubmed/19010832	INHIBITOR	Tclin|Tclin|Tclin|Tclin|Tclin|Tclin|Tclin|Tclin|Tclin	Homo sapiens
Q13885;	TUBB2A	vincristine	approved	2825	Tubulin beta	Tumour-associated antigen	P04350|P07437|P68371|Q13509|Q13885|Q3ZCM7|Q9BUF5|Q9BVA1|Q9H4B7	TUBB|TUBB1|TUBB2A|TUBB2B|TUBB3|TUBB4A|TUBB4B|TUBB6|TUBB8	TBB1_HUMAN|TBB2A_HUMAN|TBB2B_HUMAN|TBB3_HUMAN|TBB4A_HUMAN|TBB4B_HUMAN|TBB5_HUMAN|TBB6_HUMAN|TBB8_HUMAN				Mechanism of Action	SCIENTIFIC LITERATURE		1	SCIENTIFIC LITERATURE	http://www.ncbi.nlm.nih.gov/pubmed/19010832	http://www.ncbi.nlm.nih.gov/pubmed/19010832	INHIBITOR	Tclin|Tclin|Tclin|Tclin|Tclin|Tclin|Tclin|Tclin|Tclin	Homo sapiens
Q13885;	TUBB2A	cabazitaxel	approved	4153	Tubulin beta	Tumour-associated antigen	P04350|P07437|P68371|Q13509|Q13885|Q3ZCM7|Q9BUF5|Q9BVA1|Q9H4B7	TUBB|TUBB1|TUBB2A|TUBB2B|TUBB3|TUBB4A|TUBB4B|TUBB6|TUBB8	TBB1_HUMAN|TBB2A_HUMAN|TBB2B_HUMAN|TBB3_HUMAN|TBB4A_HUMAN|TBB4B_HUMAN|TBB5_HUMAN|TBB6_HUMAN|TBB8_HUMAN				Mechanism of Action	SCIENTIFIC LITERATURE		1	SCIENTIFIC LITERATURE		http://www.ncbi.nlm.nih.gov/pubmed/23337758	INHIBITOR	Tclin|Tclin|Tclin|Tclin|Tclin|Tclin|Tclin|Tclin|Tclin	Homo sapiens
Q13885;	TUBB2A	eribulin	approved	4171	Tubulin beta	Tumour-associated antigen	P04350|P07437|P68371|Q13509|Q13885|Q3ZCM7|Q9BUF5|Q9BVA1|Q9H4B7	TUBB|TUBB1|TUBB2A|TUBB2B|TUBB3|TUBB4A|TUBB4B|TUBB6|TUBB8	TBB1_HUMAN|TBB2A_HUMAN|TBB2B_HUMAN|TBB3_HUMAN|TBB4A_HUMAN|TBB4B_HUMAN|TBB5_HUMAN|TBB6_HUMAN|TBB8_HUMAN	8.23		IC50		IUPHAR	=	1	SCIENTIFIC LITERATURE	http://www.guidetopharmacology.org/GRAC/LigandDisplayForward?ligandId=6813	http://www.ncbi.nlm.nih.gov/pubmed/19010832	INHIBITOR	Tclin|Tclin|Tclin|Tclin|Tclin|Tclin|Tclin|Tclin|Tclin	Homo sapiens
Q13885;	TUBB2A	brentuximab vedotin	approved	4964	Tubulin beta	Tumour-associated antigen	P04350|P07437|P68371|Q13509|Q13885|Q3ZCM7|Q9BUF5|Q9BVA1|Q9H4B7	TUBB|TUBB1|TUBB2A|TUBB2B|TUBB3|TUBB4A|TUBB4B|TUBB6|TUBB8	TBB1_HUMAN|TBB2A_HUMAN|TBB2B_HUMAN|TBB3_HUMAN|TBB4A_HUMAN|TBB4B_HUMAN|TBB5_HUMAN|TBB6_HUMAN|TBB8_HUMAN				microtubule disrupting agent auristatin E	DRUG LABEL		1	DRUG LABEL	http://www.accessdata.fda.gov/drugsatfda_docs/label/2014/125388_S056S078lbl.pdf	http://www.accessdata.fda.gov/drugsatfda_docs/label/2014/125388_S056S078lbl.pdf	INHIBITOR	Tclin|Tclin|Tclin|Tclin|Tclin|Tclin|Tclin|Tclin|Tclin	Homo sapiens
Q13885;	TUBB2A	polatuzumab vedotin	approved	5333	Tubulin beta	Tumour-associated antigen	P04350|P07437|P68371|Q13509|Q13885|Q3ZCM7|Q9BUF5|Q9BVA1|Q9H4B7	TUBB|TUBB1|TUBB2A|TUBB2B|TUBB3|TUBB4A|TUBB4B|TUBB6|TUBB8	TBB1_HUMAN|TBB2A_HUMAN|TBB2B_HUMAN|TBB3_HUMAN|TBB4A_HUMAN|TBB4B_HUMAN|TBB5_HUMAN|TBB6_HUMAN|TBB8_HUMAN				Mechanism of Action	UNKNOWN		1	DRUG LABEL		https://www.accessdata.fda.gov/drugsatfda_docs/label/2019/761121s000lbl.pdf	BINDING AGENT	Tclin|Tclin|Tclin|Tclin|Tclin|Tclin|Tclin|Tclin|Tclin	Homo sapiens
Q13885;	TUBB2A	enfortumab vedotin	approved	5366	Tubulin beta	Tumour-associated antigen	P04350|P07437|P68371|Q13509|Q13885|Q3ZCM7|Q9BUF5|Q9BVA1|Q9H4B7	TUBB|TUBB1|TUBB2A|TUBB2B|TUBB3|TUBB4A|TUBB4B|TUBB6|TUBB8	TBB1_HUMAN|TBB2A_HUMAN|TBB2B_HUMAN|TBB3_HUMAN|TBB4A_HUMAN|TBB4B_HUMAN|TBB5_HUMAN|TBB6_HUMAN|TBB8_HUMAN				Mechanism of Action	UNKNOWN		1	DRUG LABEL		https://www.accessdata.fda.gov/drugsatfda_docs/label/2019/761137s000lbl.pdf	BINDING AGENT	Tclin|Tclin|Tclin|Tclin|Tclin|Tclin|Tclin|Tclin|Tclin	Homo sapiens
Q13885;	TUBB2A	podophyllotoxin		3481	Tubulin	Structural	P04350|P07437|P68363|P68366|P68371|Q13509|Q13748|Q13885|Q3ZCM7|Q6PEY2|Q71U36|Q9BQE3|Q9BUF5|Q9BVA1|Q9H4B7	TUBA1A|TUBA1B|TUBA1C|TUBA3C|TUBA3E|TUBA4A|TUBB|TUBB1|TUBB2A|TUBB2B|TUBB3|TUBB4A|TUBB4B|TUBB6|TUBB8	TBA1A_HUMAN|TBA1B_HUMAN|TBA1C_HUMAN|TBA3C_HUMAN|TBA3E_HUMAN|TBA4A_HUMAN|TBB1_HUMAN|TBB2A_HUMAN|TBB2B_HUMAN|TBB3_HUMAN|TBB4A_HUMAN|TBB4B_HUMAN|TBB5_HUMAN|TBB6_HUMAN|TBB8_HUMAN	6		IC50	In vitro inhibition of mammalian tubulin polymerization by 50%	CHEMBL	=			https://www.ebi.ac.uk/chembl/compound/inspect/CHEMBL61			Tchem|Tchem|Tchem|Tchem|Tchem|Tchem|Tclin|Tclin|Tclin|Tclin|Tclin|Tclin|Tclin|Tclin|Tclin	Homo sapiens
Q13885;	TUBB2A	vinorelbine		2827	Tubulin beta	Tumour-associated antigen	P04350|P07437|P68371|Q13509|Q13885|Q3ZCM7|Q9BUF5|Q9BVA1|Q9H4B7	TUBB|TUBB1|TUBB2A|TUBB2B|TUBB3|TUBB4A|TUBB4B|TUBB6|TUBB8	TBB1_HUMAN|TBB2A_HUMAN|TBB2B_HUMAN|TBB3_HUMAN|TBB4A_HUMAN|TBB4B_HUMAN|TBB5_HUMAN|TBB6_HUMAN|TBB8_HUMAN				Mechanism of Action	SCIENTIFIC LITERATURE		1	SCIENTIFIC LITERATURE	http://www.ncbi.nlm.nih.gov/pubmed/19010832	http://www.ncbi.nlm.nih.gov/pubmed/19010832	INHIBITOR	Tclin|Tclin|Tclin|Tclin|Tclin|Tclin|Tclin|Tclin|Tclin	Homo sapiens
Q13885;	TUBB2A	vinflunine		3644	Tubulin beta	Tumour-associated antigen	P04350|P07437|P68371|Q13509|Q13885|Q3ZCM7|Q9BUF5|Q9BVA1|Q9H4B7	TUBB|TUBB1|TUBB2A|TUBB2B|TUBB3|TUBB4A|TUBB4B|TUBB6|TUBB8	TBB1_HUMAN|TBB2A_HUMAN|TBB2B_HUMAN|TBB3_HUMAN|TBB4A_HUMAN|TBB4B_HUMAN|TBB5_HUMAN|TBB6_HUMAN|TBB8_HUMAN				Mechanism of Action	SCIENTIFIC LITERATURE		1	SCIENTIFIC LITERATURE	http://www.ncbi.nlm.nih.gov/pubmed/19010832	http://www.ncbi.nlm.nih.gov/pubmed/19010832	INHIBITOR	Tclin|Tclin|Tclin|Tclin|Tclin|Tclin|Tclin|Tclin|Tclin	Homo sapiens
Q13885;	TUBB2A	trastuzumab emtansine		4990	Tubulin beta	Tumour-associated antigen	P04350|P07437|P68371|Q13509|Q13885|Q3ZCM7|Q9BUF5|Q9BVA1|Q9H4B7	TUBB|TUBB1|TUBB2A|TUBB2B|TUBB3|TUBB4A|TUBB4B|TUBB6|TUBB8	TBB1_HUMAN|TBB2A_HUMAN|TBB2B_HUMAN|TBB3_HUMAN|TBB4A_HUMAN|TBB4B_HUMAN|TBB5_HUMAN|TBB6_HUMAN|TBB8_HUMAN				microtubule destabilizing agent maytansine derivative	DRUG LABEL		1	DRUG LABEL	http://www.accessdata.fda.gov/drugsatfda_docs/label/2014/125427s033lbl.pdf	http://www.accessdata.fda.gov/drugsatfda_docs/label/2014/125427s033lbl.pdf	INHIBITOR	Tclin|Tclin|Tclin|Tclin|Tclin|Tclin|Tclin|Tclin|Tclin	Homo sapiens
P68363;	TUBA1B	podophyllotoxin		3481	Tubulin	Structural	P04350|P07437|P68363|P68366|P68371|Q13509|Q13748|Q13885|Q3ZCM7|Q6PEY2|Q71U36|Q9BQE3|Q9BUF5|Q9BVA1|Q9H4B7	TUBA1A|TUBA1B|TUBA1C|TUBA3C|TUBA3E|TUBA4A|TUBB|TUBB1|TUBB2A|TUBB2B|TUBB3|TUBB4A|TUBB4B|TUBB6|TUBB8	TBA1A_HUMAN|TBA1B_HUMAN|TBA1C_HUMAN|TBA3C_HUMAN|TBA3E_HUMAN|TBA4A_HUMAN|TBB1_HUMAN|TBB2A_HUMAN|TBB2B_HUMAN|TBB3_HUMAN|TBB4A_HUMAN|TBB4B_HUMAN|TBB5_HUMAN|TBB6_HUMAN|TBB8_HUMAN	6		IC50	In vitro inhibition of mammalian tubulin polymerization by 50%	CHEMBL	=			https://www.ebi.ac.uk/chembl/compound/inspect/CHEMBL61			Tchem|Tchem|Tchem|Tchem|Tchem|Tchem|Tclin|Tclin|Tclin|Tclin|Tclin|Tclin|Tclin|Tclin|Tclin	Homo sapiens
P62937;	PPIA	ciclosporin		760	Peptidyl-prolyl cis-trans isomerase A	Enzyme	P62937	PPIA	PPIA_HUMAN	8.0458		IC50		WOMBAT-PK	=	1	CHEMBL		https://www.ebi.ac.uk/chembl/compound/inspect/CHEMBL160	MODULATOR	Tclin	Homo sapiens
P48735;	IDH2	enasidenib		5251	Isocitrate dehydrogenase [NADP], mitochondrial	Enzyme	P48735	IDH2	IDHP_HUMAN	7		IC50	inhibition of 2HG production by the IDH2(R140Q) homodimer	SCIENTIFIC LITERATURE	=	1	DRUG LABEL	http://www.ncbi.nlm.nih.gov/pubmed/28193778	https://www.accessdata.fda.gov/drugsatfda_docs/label/2017/209606s000lbl.pdf	INHIBITOR	Tclin	Homo sapiens
P05091;	ALDH2	disulfiram		928	Aldehyde dehydrogenase, mitochondrial	Enzyme	P05091	ALDH2	ALDH2_HUMAN					WOMBAT-PK		1	CHEMBL		https://www.ebi.ac.uk/chembl/compound/inspect/CHEMBL964	INHIBITOR	Tclin	Homo sapiens

## Sheet: ChEMBLdb
uniprot_id	gene	assay	name	molecular name	FDA
P05091	ALDH2	Activation of wild type human recombinant ALDH2*1 expressed Escherichia coli BL21 cells at 10 uM relative to control	GTN	nitroglycerin	approved
Q13885	TUBB2A	Binding affinity to TUBB2A in human NCI-H358 cells at 1 uM by mass spectrometry based pull down assay	Ruxolitinib	Ruxolitinib	approved
P49411	TUFM	Kinobeads (epsilon)/ multiple immobilized ATP-competitive broad spectrum kinase inhibitors/ used to assess residual binding of ~300 proteins simultaneously from cell lysate in the presence of a compound. Quantitative readout performed by mass spectrometry.	Sunitinib	Sunitinib	approved
P49411	TUFM	Kinobeads (epsilon)/ multiple immobilized ATP-competitive broad spectrum kinase inhibitors/ used to assess residual binding of ~300 proteins simultaneously from cell lysate in the presence of a compound. Quantitative readout performed by mass spectrometry.	Icotinib	Icotinib	approved
P49411	TUFM	Kinobeads (epsilon)/ multiple immobilized ATP-competitive broad spectrum kinase inhibitors/ used to assess residual binding of ~300 proteins simultaneously from cell lysate in the presence of a compound. Quantitative readout performed by mass spectrometry.	Capmatinib	Capmatinib	approved
P49411	TUFM	Kinobeads (epsilon)/ multiple immobilized ATP-competitive broad spectrum kinase inhibitors/ used to assess residual binding of ~300 proteins simultaneously from cell lysate in the presence of a compound. Quantitative readout performed by mass spectrometry.	Ceritinib	Ceritinib	approved
P49411	TUFM	Kinobeads (epsilon)/ multiple immobilized ATP-competitive broad spectrum kinase inhibitors/ used to assess residual binding of ~300 proteins simultaneously from cell lysate in the presence of a compound. Quantitative readout performed by mass spectrometry.	Midostaurin	Midostaurin	approved
P49411	TUFM	Kinobeads (epsilon)/ multiple immobilized ATP-competitive broad spectrum kinase inhibitors/ used to assess residual binding of ~300 proteins simultaneously from cell lysate in the presence of a compound. Quantitative readout performed by mass spectrometry.	Lapatinib	Lapatinib	approved
P49411	TUFM	Kinobeads (epsilon)/ multiple immobilized ATP-competitive broad spectrum kinase inhibitors/ used to assess residual binding of ~300 proteins simultaneously from cell lysate in the presence of a compound. Quantitative readout performed by mass spectrometry.	Alectinib	Alectinib	approved
P49411	TUFM	Kinobeads (epsilon)/ multiple immobilized ATP-competitive broad spectrum kinase inhibitors/ used to assess residual binding of ~300 proteins simultaneously from cell lysate in the presence of a compound. Quantitative readout performed by mass spectrometry.	Ribociclib	Ribociclib	approved
P49411	TUFM	Kinobeads (epsilon)/ multiple immobilized ATP-competitive broad spectrum kinase inhibitors/ used to assess residual binding of ~300 proteins simultaneously from cell lysate in the presence of a compound. Quantitative readout performed by mass spectrometry.	Ibrutinib	Ibrutinib	approved
P49411	TUFM	Kinobeads (epsilon)/ multiple immobilized ATP-competitive broad spectrum kinase inhibitors/ used to assess residual binding of ~300 proteins simultaneously from cell lysate in the presence of a compound. Quantitative readout performed by mass spectrometry.	Vandetanib	Vandetanib	approved
P49411	TUFM	Kinobeads (epsilon)/ multiple immobilized ATP-competitive broad spectrum kinase inhibitors/ used to assess residual binding of ~300 proteins simultaneously from cell lysate in the presence of a compound. Quantitative readout performed by mass spectrometry.	Nintedanib	Nintedanib	approved
P49411	TUFM	Kinobeads (epsilon)/ multiple immobilized ATP-competitive broad spectrum kinase inhibitors/ used to assess residual binding of ~300 proteins simultaneously from cell lysate in the presence of a compound. Quantitative readout performed by mass spectrometry.	Dasatinib	Dasatinib	approved
P49411	TUFM	Kinobeads (epsilon)/ multiple immobilized ATP-competitive broad spectrum kinase inhibitors/ used to assess residual binding of ~300 proteins simultaneously from cell lysate in the presence of a compound. Quantitative readout performed by mass spectrometry.	Erlotinib	Erlotinib	approved
P49411	TUFM	Kinobeads (epsilon)/ multiple immobilized ATP-competitive broad spectrum kinase inhibitors/ used to assess residual binding of ~300 proteins simultaneously from cell lysate in the presence of a compound. Quantitative readout performed by mass spectrometry.	Selumetinib	Selumetinib	approved
P49411	TUFM	Kinobeads (epsilon)/ multiple immobilized ATP-competitive broad spectrum kinase inhibitors/ used to assess residual binding of ~300 proteins simultaneously from cell lysate in the presence of a compound. Quantitative readout performed by mass spectrometry.	Tivozanib	Tivozanib	approved
P49411	TUFM	Kinobeads (epsilon)/ multiple immobilized ATP-competitive broad spectrum kinase inhibitors/ used to assess residual binding of ~300 proteins simultaneously from cell lysate in the presence of a compound. Quantitative readout performed by mass spectrometry.	Dabrafenib	Dabrafenib	approved
P49411	TUFM	Kinobeads (epsilon)/ multiple immobilized ATP-competitive broad spectrum kinase inhibitors/ used to assess residual binding of ~300 proteins simultaneously from cell lysate in the presence of a compound. Quantitative readout performed by mass spectrometry.	Ponatinib	Ponatinib	approved
P49411	TUFM	Kinobeads (epsilon)/ multiple immobilized ATP-competitive broad spectrum kinase inhibitors/ used to assess residual binding of ~300 proteins simultaneously from cell lysate in the presence of a compound. Quantitative readout performed by mass spectrometry.	Sorafenib	Sorafenib	approved
P49411	TUFM	Kinobeads (epsilon)/ multiple immobilized ATP-competitive broad spectrum kinase inhibitors/ used to assess residual binding of ~300 proteins simultaneously from cell lysate in the presence of a compound. Quantitative readout performed by mass spectrometry.	Imatinib	Imatinib	approved
P49411	TUFM	Kinobeads (epsilon)/ multiple immobilized ATP-competitive broad spectrum kinase inhibitors/ used to assess residual binding of ~300 proteins simultaneously from cell lysate in the presence of a compound. Quantitative readout performed by mass spectrometry.	Nilotinib	Nilotinib	approved
P49411	TUFM	Kinobeads (epsilon)/ multiple immobilized ATP-competitive broad spectrum kinase inhibitors/ used to assess residual binding of ~300 proteins simultaneously from cell lysate in the presence of a compound. Quantitative readout performed by mass spectrometry.	Bosutinib	Bosutinib	approved
P49411	TUFM	Kinobeads (epsilon)/ multiple immobilized ATP-competitive broad spectrum kinase inhibitors/ used to assess residual binding of ~300 proteins simultaneously from cell lysate in the presence of a compound. Quantitative readout performed by mass spectrometry.	Crizotinib	Crizotinib	approved
P49411	TUFM	Kinobeads (epsilon)/ multiple immobilized ATP-competitive broad spectrum kinase inhibitors/ used to assess residual binding of ~300 proteins simultaneously from cell lysate in the presence of a compound. Quantitative readout performed by mass spectrometry.	Cobimetinib	Cobimetinib	approved
P49411	TUFM	Kinobeads (epsilon)/ multiple immobilized ATP-competitive broad spectrum kinase inhibitors/ used to assess residual binding of ~300 proteins simultaneously from cell lysate in the presence of a compound. Quantitative readout performed by mass spectrometry.	Cabozantinib	Cabozantinib	approved
P49411	TUFM	Kinobeads (epsilon)/ multiple immobilized ATP-competitive broad spectrum kinase inhibitors/ used to assess residual binding of ~300 proteins simultaneously from cell lysate in the presence of a compound. Quantitative readout performed by mass spectrometry.	Masitinib	Masitinib	approved
P49411	TUFM	Kinobeads (epsilon)/ multiple immobilized ATP-competitive broad spectrum kinase inhibitors/ used to assess residual binding of ~300 proteins simultaneously from cell lysate in the presence of a compound. Quantitative readout performed by mass spectrometry.	Ripasudil	Ripasudil	approved
P49411	TUFM	Kinobeads (epsilon)/ multiple immobilized ATP-competitive broad spectrum kinase inhibitors/ used to assess residual binding of ~300 proteins simultaneously from cell lysate in the presence of a compound. Quantitative readout performed by mass spectrometry.	Palbociclib	Palbociclib	approved
P49411	TUFM	Kinobeads (epsilon)/ multiple immobilized ATP-competitive broad spectrum kinase inhibitors/ used to assess residual binding of ~300 proteins simultaneously from cell lysate in the presence of a compound. Quantitative readout performed by mass spectrometry.	Binimetinib	Binimetinib	approved
P49411	TUFM	Kinobeads (epsilon)/ multiple immobilized ATP-competitive broad spectrum kinase inhibitors/ used to assess residual binding of ~300 proteins simultaneously from cell lysate in the presence of a compound. Quantitative readout performed by mass spectrometry.	Fedratinib	Fedratinib	approved
P49411	TUFM	Kinobeads (epsilon)/ multiple immobilized ATP-competitive broad spectrum kinase inhibitors/ used to assess residual binding of ~300 proteins simultaneously from cell lysate in the presence of a compound. Quantitative readout performed by mass spectrometry.	Neratinib	Neratinib	approved
P49411	TUFM	Kinobeads (epsilon)/ multiple immobilized ATP-competitive broad spectrum kinase inhibitors/ used to assess residual binding of ~300 proteins simultaneously from cell lysate in the presence of a compound. Quantitative readout performed by mass spectrometry.	Idelalisib	Idelalisib	approved
P49411	TUFM	Kinobeads (epsilon)/ multiple immobilized ATP-competitive broad spectrum kinase inhibitors/ used to assess residual binding of ~300 proteins simultaneously from cell lysate in the presence of a compound. Quantitative readout performed by mass spectrometry.	Ruxolitinib	Ruxolitinib	approved
P49411	TUFM	Kinobeads (epsilon)/ multiple immobilized ATP-competitive broad spectrum kinase inhibitors/ used to assess residual binding of ~300 proteins simultaneously from cell lysate in the presence of a compound. Quantitative readout performed by mass spectrometry.	Tofacitinib	Tofacitinib	approved
P49411	TUFM	Kinobeads (epsilon)/ multiple immobilized ATP-competitive broad spectrum kinase inhibitors/ used to assess residual binding of ~300 proteins simultaneously from cell lysate in the presence of a compound. Quantitative readout performed by mass spectrometry.	Gefitinib	Gefitinib	approved
P49411	TUFM	Kinobeads (epsilon)/ multiple immobilized ATP-competitive broad spectrum kinase inhibitors/ used to assess residual binding of ~300 proteins simultaneously from cell lysate in the presence of a compound. Quantitative readout performed by mass spectrometry.	Vemurafenib	Vemurafenib	approved
P49411	TUFM	Kinobeads (epsilon)/ multiple immobilized ATP-competitive broad spectrum kinase inhibitors/ used to assess residual binding of ~300 proteins simultaneously from cell lysate in the presence of a compound. Quantitative readout performed by mass spectrometry.	Trametinib	Trametinib	approved
P49411	TUFM	Kinobeads (epsilon)/ multiple immobilized ATP-competitive broad spectrum kinase inhibitors/ used to assess residual binding of ~300 proteins simultaneously from cell lysate in the presence of a compound. Quantitative readout performed by mass spectrometry.	Pexidartinib	Pexidartinib	approved
P49411	TUFM	Kinobeads (epsilon)/ multiple immobilized ATP-competitive broad spectrum kinase inhibitors/ used to assess residual binding of ~300 proteins simultaneously from cell lysate in the presence of a compound. Quantitative readout performed by mass spectrometry.	Lenvatinib	Lenvatinib	approved
P49411	TUFM	Kinobeads (epsilon)/ multiple immobilized ATP-competitive broad spectrum kinase inhibitors/ used to assess residual binding of ~300 proteins simultaneously from cell lysate in the presence of a compound. Quantitative readout performed by mass spectrometry.	Baricitinib	Baricitinib	approved
P49411	TUFM	Kinobeads (epsilon)/ multiple immobilized ATP-competitive broad spectrum kinase inhibitors/ used to assess residual binding of ~300 proteins simultaneously from cell lysate in the presence of a compound. Quantitative readout performed by mass spectrometry.	Pazopanib	Pazopanib	approved
P49411	TUFM	Kinobeads (epsilon)/ multiple immobilized ATP-competitive broad spectrum kinase inhibitors/ used to assess residual binding of ~300 proteins simultaneously from cell lysate in the presence of a compound. Quantitative readout performed by mass spectrometry.	Afatinib	Afatinib	approved
P49411	TUFM	Kinobeads (epsilon)/ multiple immobilized ATP-competitive broad spectrum kinase inhibitors/ used to assess residual binding of ~300 proteins simultaneously from cell lysate in the presence of a compound. Quantitative readout performed by mass spectrometry.	Fasudil	Fasudil	approved
P49411	TUFM	Kinobeads (epsilon)/ multiple immobilized ATP-competitive broad spectrum kinase inhibitors/ used to assess residual binding of ~300 proteins simultaneously from cell lysate in the presence of a compound. Quantitative readout performed by mass spectrometry.	Axitinib	Axitinib	approved
P49411	TUFM	Kinobeads (epsilon)/ multiple immobilized ATP-competitive broad spectrum kinase inhibitors/ used to assess residual binding of ~300 proteins simultaneously from cell lysate in the presence of a compound. Quantitative readout performed by mass spectrometry.	Regorafenib	Regorafenib	approved
P62937	PPIA	Binding affinity to cyclophilin A by ELISA	1/ CsA	Cyclosporin A	approved
P62937	PPIA	Inhibition of peptidyl-prolyl isomerase activity of Cyclophilin A	CsA	cyclosporin A	approved
P08238	HSP90AB1	Inhibition of Hsp90	11	Trifluoperazine	approved
P62937	PPIA	Inhibition of PPIase activity of cyclophilin 18 at 200 nM by protease coupled assay	CsA	cyclosporin A	approved
P08238	HSP90AB1	Inhibition of HSP90 (unknown origin)	Romidepsin/ istodax	Romidepsin	approved
P62937	PPIA	Inhibition of Cy5-labeled cyclosporin A binding to full length recombinant human N-terminal His8-tagged Cyclophilin A (1 to 169 residues) expressed in Escherichia coli BL21(DE3) after 30 mins by TR-FRET assay	CSA	Cyclosporin A	approved
P62937	PPIA	Inhibition of human Cyclophilin A interaction with HCV genotype 1b Con1 NS5B in human Huh7.5 cells after 72 hrs by mammalian two-hybrid assay	ribavirin	Ribavirin	approved
P62937	PPIA	Inhibition of human Cyclophilin A interaction with HCV genotype 1b Con1 NS5B in human Huh7.5 cells after 72 hrs by mammalian two-hybrid assay	CsA	Cyclosporin A	approved
P05091	ALDH2	Effect on recombinant human ALDH2 using propionaldehyde as substrate at 20 uM preincubated for 2 mins with NAD+ followed by substrate addition by UV-Vis spectrophotometric analysis	Theophylline	Theophylline	approved
P05091	ALDH2	Effect on recombinant human ALDH2 using propionaldehyde as substrate at 20 uM preincubated for 2 mins with NAD+ followed by substrate addition by UV-Vis spectrophotometric analysis	Caffeine	Caffeine	approved
P62937	PPIA	Binding affinity to Cyclophilin A	CsA	cyclosporin A	approved
P62805	H4C1	Activation of histone H4 acetylation in human K562 cells at 6.7 to 100 uM after 24 hrs by Western blot analysis	DNS	Isosorbide dinitrate	approved
P62937	PPIA	Inhibition of fluorescein labeled cyclosporin binding to Cyp18 by fluorescence polarization competition assay	CsA	Cyclosporin A	approved
P62937	PPIA	Inhibition of isomerase activity of Cyclophilin A at 10 uM	CsA	cyclosporin A	approved
P05091	ALDH2	Inhibition of human ALDH2 using NAD+/propionaldehyde as substrate/cofactor preincubated for 15 mins followed by substrate/cofactor addition measured for 30 mins by fluorescence assay	Bortezomib	Bortezomib	approved
P62937	PPIA	Binding affinity to recombinant His-tagged Cyp18 (unknown origin) expressed in Escherichia coli BL21(DE3) assessed as blue shift by UV absorbance method	CsA	Cyclosporin A	approved
P62937	PPIA	Competitive binding affinity to biotinylated human recombinant T cell cyclophilin A expressed in Escherichia coli by spectrophotometric analysis	CsA	cyclosporin A	approved
P62937	PPIA	Inhibition of PPIase activity of human recombinant cyclophilin-A using succinyl-Ala-Ala-Pro-Phe-4-nitroanilide as substrate at 100 uM pretreated for 3 hrs before substrate addition by spectrophotometry	CsA	Cyclosporin A	approved
P62937	PPIA	Inhibition of calcineurin phosphatase activity of CyPA	CsA	Cyclosporin A	approved
P62937	PPIA	Inhibition of calcineurin phosphatase activity of CyPA	Imipramine	Imipramine	approved
P62937	PPIA	Inhibition of calcineurin phosphatase activity of CyPA	Warfarin	Warfarin	approved
P22735	TGM1	Irreversible inhibition of human TGase 1 assessed as ratio of Kinact/Ki using Z-Glu(HMC)-Gly-OH as substrate measured at 20 secs interval over 900 secs by fluorimetric assay	Hydrochlorothiazide	Hydrochlorothiazide	approved
P22735	TGM1	Irreversible inhibition of human TGase 1 assessed as ratio of Kinact/Ki using Z-Glu(HMC)-Gly-OH as substrate measured at 20 secs interval over 900 secs by fluorimetric assay	Metoprolol	Metoprolol	approved
P22735	TGM1	Irreversible inhibition of human TGase 1 assessed as ratio of Kinact/Ki using Z-Glu(HMC)-Gly-OH as substrate measured at 20 secs interval over 900 secs by fluorimetric assay	Verapamil	Verapamil	approved
P62937	PPIA	Inhibition of human cyclophilin A at 6 degC	CsA	cyclosporin A	approved
Q9UBM7	DHCR7	Inhibition of DHCR7 activity in human hepatocytes assessed as increase in 7-dehydrocholesterol level per gram of protein by GC-MS analysis (Rvb = 16.3 ug)	AT/ ATO	Atorvastatin	approved
Q9UBM7	DHCR7	Inhibition of DHCR7 activity in human hepatocytes assessed as increase in 7-dehydrocholesterol level per gram of protein by GC-MS analysis (Rvb = 16.3 ug)	Rosuvastatin	Rosuvastatin	approved
P62937	PPIA	Binding affinity to cyclophilin A (unknown origin)	1/ CSA	Cyclosporin A	approved
P08238	HSP90AB1	Inhibition of HSP90-mediated p-Akt degradation in human MCF7 cell lysate after 24 hrs by Western blot analysis	1	Novobiocin
P08238	HSP90AB1	Inhibition of HSP90-mediated p-Akt degradation in human MCF7 cell lysate after 24 hrs by Western blot analysis	2/ KU-32	N-(7-((2R/3R/4S/5R)-3/4-dihydroxy-5-methoxy-6/6-dimethyltetrahydro-2H-pyran-2-yloxy)-8-methyl-2-oxo-2H-chromen-3-yl)acetamide
P08238	HSP90AB1	Inhibition of HSP90-mediated p-Akt degradation in human MCF7 cell lysate after 24 hrs by Western blot analysis	5a	N-(2-(5-((2R/3R/4S/5R)-3/4-dihydroxy-5-methoxy-6/6-dimethyltetrahydro-2H-pyran-2-yloxy)-3\-(trifluoromethyl)biphenyl-2-yl)ethyl)-3\/6-dimethoxybiphenyl-3-carboxamide
P08238	HSP90AB1	Inhibition of HSP90-mediated p-Akt degradation in human MCF7 cell lysate after 24 hrs by Western blot analysis	14a	3\
P08238	HSP90AB1	Inhibition of HSP90-mediated p-Akt degradation in human MCF7 cell lysate after 24 hrs by Western blot analysis	14b	N-(2-(3\-chloro-5-(1-methylpiperidin-4-yloxy)biphenyl-2-yl)ethyl)-3\/6-dimethoxybiphenyl-3-carboxamide
P08238	HSP90AB1	Inhibition of HSP90-mediated p-Akt degradation in human MCF7 cell lysate after 24 hrs by Western blot analysis	14c	N-(2-(3\-fluoro-5-(1-methylpiperidin-4-yloxy)biphenyl-2-yl)ethyl)-3\/6-dimethoxybiphenyl-3-carboxamide
P08238	HSP90AB1	Inhibition of HSP90-mediated p-Akt degradation in human MCF7 cell lysate after 24 hrs by Western blot analysis	14d	3\
P08238	HSP90AB1	Inhibition of HSP90-mediated p-Akt degradation in human MCF7 cell lysate after 24 hrs by Western blot analysis	14e	3\
P62937	PPIA	Binding affinity to human cyclophilin A by surface plasmon resonance method	2/ NIM811	(3S/6S/9S/12R/15S/18S/21S/24S/30S/33S)-24-sec-butyl-30-ethyl-33-((1R/2R/E)-1-hydroxy-2-methylhex-4-enyl)-6/9/18-triisobutyl-3/21-diisopropyl-1/4/7/10/12/15/19/25/28-nonamethyl-1/4/7/10/13/16/19/22/25/28/31-undecaazacyclotritriacontan-2/5/8/11/14/17/20/23/26/29/32-undecaone
P62937	PPIA	Binding affinity to human cyclophilin A by surface plasmon resonance method	3	alisporivir
P62937	PPIA	Binding affinity to human cyclophilin A by surface plasmon resonance method	4/ SCY-635	(3S/6S/9S/12R/15S/18S/21S/24S/27S/30S/33S)-27-(2-(dimethylamino)ethylthio)-30-ethyl-33-((1R/2R/E)-1-hydroxy-2-methylhex-4-enyl)-24-(2-hydroxy-2-methylpropyl)-6/9/18-triisobutyl-3/21-diisopropyl-1/4/7/10/12/15/19/25/28-nonamethyl-1/4/7/10/13/16/19/22/25/28/31-undecaazacyclotritriacontan-2/5/8/11/14/17/20/23/26/29/32-undecaone
P62937	PPIA	Binding affinity to human cyclophilin A by surface plasmon resonance method	25	3-[(D)-N(CH3)-Ala]-4-[(2S/3R)-4-cyano-3-methyl-2-(methylamino)butanoicacid]-cyclosporinA
P62937	PPIA	Binding affinity to human cyclophilin A by surface plasmon resonance method	26	3-[(D)-N(CH3)-Ala]-4-[(2S/3S)-4-methoxy-3-methyl-2-(methylamino)butanoicacid]-cyclosporinA
P62937	PPIA	Binding affinity to human cyclophilin A by surface plasmon resonance method	27	3-[(D)-N(CH3)-Ala]-4-[(2S/3R)-3-methyl-2-(methylamino)-4-morpholinobutanoicacid]-cyclosporinA
P62937	PPIA	Binding affinity to human cyclophilin A by surface plasmon resonance method	28	3-[(D)-N(CH3)-Ala]-4-[(2S/3R)-3-methyl-2-(methylamino)-4-(1/4-oxazepan-4-yl)butanoicacid]-cyclosporinA
P62937	PPIA	Binding affinity to human cyclophilin A by surface plasmon resonance method	29	3-[(D)-N(CH3)-Ala]-4-[(2S/3R)-4-(3/3-difluoropyrrolidin-1-yl)-3-methyl-2-(methylamino)butanoicacid]-cyclosporinA
P62937	PPIA	Binding affinity to human cyclophilin A by surface plasmon resonance method	30	3-[(D)-N(CH3)]-Ala-4-[(2S/3R)-4-(8-oxa-3-azabicyclo[3.2.1]octan-3-yl)-3-methyl-2-(methylamino)butanoic acid]-cyclosporin A
P62937	PPIA	Binding affinity to human cyclophilin A by surface plasmon resonance method	31	3-[(D)-N(CH3)-Ala]-4-[(2S/3R)-4-(4-cyanopiperidin-1-yl)-3-methyl-2-(methylamino)butanoic acid]-cyclosporin A
P62937	PPIA	Binding affinity to human cyclophilin A by surface plasmon resonance method	32	3-[(D)-N(CH3)-Ala-4-(2S/3R)]-4-((2-methoxyethyl)(methyl)amino)-3-methyl-2-(methylamino)butanoic acid]-cyclosporin A
P62937	PPIA	Binding affinity to human cyclophilin A by surface plasmon resonance method	33	NIM258
P62937	PPIA	Binding affinity to human cyclophilin A by surface plasmon resonance method	34	3-[(D)-N(CH3)-Ala]-4-[(2S/3R)-3-methyl-2-(methylamino)-5-morpholinopentanoicacid]-cyclosporin A
P62937	PPIA	Binding affinity to human cyclophilin A by surface plasmon resonance method	35	3-[(D)-N(CH3)-Ala]-4-[(2S/3S)-3-methyl-2-(methylamino)-4-(2-morpholinoethoxy)butanoic acid]-cyclosporin A
P08238	HSP90AB1	Inhibition of HSP90-dependent client protein Her-2 degradation in human MCF7 cells after 24 hrs by Western blot analysis	KU144	N-(7-((2S/3R/4S/5R)-3/4-dihydroxy-5-methoxy-6/6-dimethyltetrahydro-2H-pyran-2-yloxy)-6-methoxy-8-methyl-2-oxo-2H-chromen-3-yl)-3\
P08238	HSP90AB1	Inhibition of HSP90-dependent client protein Her-2 degradation in human MCF7 cells after 24 hrs by Western blot analysis	KU135	3-(3\
P08238	HSP90AB1	Inhibition of HSP90-dependent client protein Her-2 degradation in human MCF7 cells after 24 hrs by Western blot analysis	KU111	N-(7-((2R/3R/4S/5R)-3/4-dihydroxy-5-methoxy-6/6-dimethyltetrahydro-2H-pyran-2-yloxy)-8-methyl-2-oxo-2H-chromen-3-yl)-3\
P08238	HSP90AB1	Inhibition of HSP90-dependent client protein Her-2 degradation in human MCF7 cells after 24 hrs by Western blot analysis	3	3-(3\
P08238	HSP90AB1	Inhibition of HSP90-dependent client protein Her-2 degradation in human MCF7 cells after 24 hrs by Western blot analysis	4	N-(7-hydroxy-8-methyl-2-oxo-2H-chromen-3-yl)-3\
P08238	HSP90AB1	Inhibition of HSP90-dependent client protein Her-2 degradation in human MCF7 cells after 24 hrs by Western blot analysis	5	3-(3\
P08238	HSP90AB1	Inhibition of HSP90-dependent client protein Her-2 degradation in human MCF7 cells after 24 hrs by Western blot analysis	6	3-(3\
P08238	HSP90AB1	Inhibition of HSP90-dependent client protein Her-2 degradation in human MCF7 cells after 24 hrs by Western blot analysis	7	3-(3\
P08238	HSP90AB1	Inhibition of HSP90-dependent client protein Her-2 degradation in human MCF7 cells after 24 hrs by Western blot analysis	11	3\
P08238	HSP90AB1	Inhibition of HSP90-dependent client protein Her-2 degradation in human MCF7 cells after 24 hrs by Western blot analysis	14	N-(7-(1-acetylpiperidin-3-yloxy)-8-methyl-2-oxo-2H-chromen-3-yl)-3\
P08238	HSP90AB1	Inhibition of HSP90-dependent client protein Her-2 degradation in human MCF7 cells after 24 hrs by Western blot analysis	18	3\
P08238	HSP90AB1	Inhibition of HSP90-dependent client protein Her-2 degradation in human MCF7 cells after 24 hrs by Western blot analysis	21	N-(7-((2S/3R)-3-hydroxytetrahydro-2H-pyran-2-yloxy)-8-methyl-2-oxo-2Hchromen-3-yl)-3\
P08238	HSP90AB1	Inhibition of HSP90-dependent client protein Her-2 degradation in human MCF7 cells after 24 hrs by Western blot analysis	24	N-(7-(((2S/4R)-4-hydroxytetrahydro-2H-pyran-2-yl)oxy)-8-methyl-2-oxo-2Hchromen-3-yl)-3\
P08238	HSP90AB1	Inhibition of HSP90-dependent client protein Her-2 degradation in human MCF7 cells after 24 hrs by Western blot analysis	28	N-(7-((1R/2R/3R)-2/3-dihydroxycyclohexyloxy)-8-methyl-2-oxo-2H-chromen-3-yl)-3\
P08238	HSP90AB1	Inhibition of HSP90-dependent client protein Her-2 degradation in human MCF7 cells after 24 hrs by Western blot analysis	Novobiocin	Novobiocin
P05091	ALDH2	Activation of wild type human recombinant ALDH2*1 expressed Escherichia coli BL21 cells at 10 uM relative to control	Alda-1	N-(1/3-benzodioxol-5-ylmethyl)-2/6-dichlorobenzamide
P05091	ALDH2	Activation of wild type human recombinant ALDH2*1 expressed Escherichia coli BL21 cells at 10 uM relative to control	psi(epsilon)RACK	(S)-2-((S)-2-(2-((2S/3S)-2-((S)-1-((S)-2-((S)-2-((S)-2-amino-3-(1H-imidazol-5-yl)propanamido)-3-carboxypropanamido)propanoyl)pyrrolidine-2-carboxamido)-3-methylpentanamido)acetamido)-3-(4-hydroxyphenyl)propanamido)succinic acid
P05091	ALDH2	Activation of wild type human recombinant ALDH2*1 expressed Escherichia coli BL21 cells at 10 uM relative to control	Alda-2	N-(1/3-benzodioxol-5-ylmethyl)-2-bromobenzamide
P05091	ALDH2	Activation of wild type human recombinant ALDH2*1 expressed Escherichia coli BL21 cells at 10 uM relative to control	Alda-3	N-(1/3-benzodioxol-5-ylmethyl)-2/6-difluorobenzamide
O95864	FADS2	Inhibition of human delta-6 desaturase at 10 uM	5	2-benzamido-4-methyl-N-phenylthiazole-5-carboxamide
O95864	FADS2	Inhibition of human delta-6 desaturase at 10 uM	6	N-benzyl-4-methyl-2-(2-oxo-4-phenylpyridin-1(2H)-yl)thiazole-5-carboxamide
O95864	FADS2	Inhibition of human delta-6 desaturase at 10 uM	7	N-benzyl-2-(4-(benzyloxy)-2-oxopyridin-1(2H)-yl)-4-methylthiazole-5-carboxamide
O95864	FADS2	Inhibition of human delta-6 desaturase at 10 uM	8	N-benzyl-4-methyl-2-(2-oxo-4-phenethylpyridin-1(2H)-yl)thiazole-5-carboxamide
O95864	FADS2	Inhibition of human delta-6 desaturase at 10 uM	9	N-benzyl-2-(4-methoxy-2-oxopyridin-1(2H)-yl)-4-methylthiazole-5-carboxamide
O95864	FADS2	Inhibition of human delta-6 desaturase at 10 uM	10	N-benzyl-2-(4-(2-cyclopropylethoxy)-2-oxopyridin-1(2H)-yl)-4-methylthiazole-5-carboxamide
O95864	FADS2	Inhibition of human delta-6 desaturase at 10 uM	11	N-benzyl-4-methyl-2-(2-oxo-4-((tetrahydrofuran-2-yl)methoxy)pyridin-1(2H)-yl)thiazole-5-carboxamide
O95864	FADS2	Inhibition of human delta-6 desaturase at 10 uM	12	N-benzyl-4-methyl-2-(2-oxo-4-(thiazol-4-ylmethoxy)pyridin-1(2H)-yl)thiazole-5-carboxamide
O95864	FADS2	Inhibition of human delta-6 desaturase at 10 uM	13	N-benzyl-4-methyl-2-(2-oxo-4-(trifluoromethyl)pyridin-1(2H)-yl)thiazole-5-carboxamide
O95864	FADS2	Inhibition of human delta-6 desaturase at 10 uM	14	N-benzyl-4-methyl-2-(4-methyl-2-oxopyridin-1(2H)-yl)thiazole-5-carboxamide
O95864	FADS2	Inhibition of human delta-6 desaturase at 10 uM	15	N-benzyl-2-(4-cyclopropyl-2-oxopyridin-1(2H)-yl)-4-methylthiazole-5-carboxamide
O95864	FADS2	Inhibition of human delta-6 desaturase at 10 uM	16	N-benzyl-4-methyl-2-(2-oxopyridin-1(2H)-yl)thiazole-5-carboxamide
O95864	FADS2	Inhibition of human delta-6 desaturase at 10 uM	17	N-benzyl-4-methyl-2-(2-oxo-4-(pyridin-2-ylmethoxy)pyridin-1(2H)-yl)thiazole-5-carboxamide
O95864	FADS2	Inhibition of human delta-6 desaturase at 10 uM	18	N-benzyl-4-methyl-2-(2-oxo-4-(pyridin-3-ylmethoxy)pyridin-1(2H)-yl)thiazole-5-carboxamide
O95864	FADS2	Inhibition of human delta-6 desaturase at 10 uM	19	N-benzyl-2-(4-hydroxy-2-oxopyridin-1(2H)-yl)-4-methylthiazole-5-carboxamide
O95864	FADS2	Inhibition of human delta-6 desaturase at 10 uM	20	N-benzyl-2-(4-(benzylamino)-2-oxopyridin-1(2H)-yl)-4-methylthiazole-5-carboxamide
O95864	FADS2	Inhibition of human delta-6 desaturase at 10 uM	21	2-(4-benzamido-2-oxopyridin-1(2H)-yl)-N-benzyl-4-methylthiazole-5-carboxamide
O95864	FADS2	Inhibition of human delta-6 desaturase at 10 uM	22	2-(4-amino-2-oxopyridin-1(2H)-yl)-N-benzyl-4-methylthiazole-5-carboxamide
O95864	FADS2	Inhibition of human delta-6 desaturase at 10 uM	23	N-(4-fluorobenzyl)-2-(4-hydroxy-2-oxopyridin-1(2H)-yl)-4-methylthiazole-5-carboxamide
O95864	FADS2	Inhibition of human delta-6 desaturase at 10 uM	24	N-(3-fluorobenzyl)-2-(4-hydroxy-2-oxopyridin-1(2H)-yl)-4-methylthiazole-5-carboxamide
O95864	FADS2	Inhibition of human delta-6 desaturase at 10 uM	25	N-(3/4-difluorobenzyl)-2-(4-hydroxy-2-oxopyridin-1(2H)-yl)-4-methylthiazole-5-carboxamide
O95864	FADS2	Inhibition of human delta-6 desaturase at 10 uM	26	N-(4-fluorophenethyl)-2-(4-hydroxy-2-oxopyridin-1(2H)-yl)-4-methylthiazole-5-carboxamide
O95864	FADS2	Inhibition of human delta-6 desaturase at 10 uM	27	2-(4-hydroxy-2-oxopyridin-1(2H)-yl)-4-methyl-N-(pyridin-3-ylmethyl)thiazole-5-carboxamide
O95864	FADS2	Inhibition of human delta-6 desaturase at 10 uM	28	2-(4-hydroxy-2-oxopyridin-1(2H)-yl)-4-methyl-N-(pyridin-4-ylmethyl)thiazole-5-carboxamide
O95864	FADS2	Inhibition of human delta-6 desaturase at 10 uM	29	2-(4-hydroxy-2-oxopyridin-1(2H)-yl)-4-methyl-N-((5-methylpyrazin-2-yl)methyl)thiazole-5-carboxamide
O95864	FADS2	Inhibition of human delta-6 desaturase at 10 uM	30	2-(4-hydroxy-2-oxopyridin-1(2H)-yl)-4-methyl-N-(oxazol-2-ylmethyl)thiazole-5-carboxamide
O95864	FADS2	Inhibition of human delta-6 desaturase at 10 uM	31	N-(cyclopropylmethyl)-2-(4-hydroxy-2-oxopyridin-1(2H)-yl)-4-methylthiazole-5-carboxamide
O95864	FADS2	Inhibition of human delta-6 desaturase at 10 uM	32	N-(2-cyclopropylethyl)-2-(4-hydroxy-2-oxopyridin-1(2H)-yl)-4-methylthiazole-5-carboxamide
P62805	H4C1	Acetylation of histone H4 at 0.3 uM by Western blot analysis	1	trichostatin A
P62805	H4C1	Acetylation of histone H4 at 0.3 uM by Western blot analysis	3/ SAHA	N1-hydroxy-N8-phenyloctanediamide
P62805	H4C1	Acetylation of histone H4 at 0.3 uM by Western blot analysis	15a	(2E/4E)-N-hydroxy-4-methyl-5-(2-methyl-1-oxo-2/3-dihydro-1H-inden-2-yl)penta-2/4-dienamide
P62805	H4C1	Acetylation of histone H4 at 0.3 uM by Western blot analysis	15b	(2E/4E)-N-hydroxy-4-methyl-5-(2-methyl-1-oxo-1/2/3/4-tetrahydronaphthalen-2-yl)penta-2/4-dienamide
P62805	H4C1	Acetylation of histone H4 at 0.3 uM by Western blot analysis	15c	(2E/4E)-5-(5-fluoro-2-methyl-1-oxo-2/3-dihydro-1H-inden-2-yl)-N-hydroxy-4-methylpenta-2/4-dienamide
P62805	H4C1	Acetylation of histone H4 at 0.3 uM by Western blot analysis	15d	(2E/4E)-5-(5-(dimethylamino)-2-methyl-1-oxo-2/3-dihydro-1H-inden-2-yl)-N-hydroxy-4-methylpenta-2/4-dienamide
P62805	H4C1	Acetylation of histone H4 at 0.3 uM by Western blot analysis	16a	(2E/4E)-N-(2-aminophenyl)-4-methyl-5-(2-methyl-1-oxo-2/3-dihydro-1H-inden-2-yl)penta-2/4-dienamide
P62805	H4C1	Acetylation of histone H4 at 0.3 uM by Western blot analysis	16b	(2E/4E)-N-(2-aminophenyl)-4-methyl-5-(2-methyl-1-oxo-1/2/3/4-tetrahydronaphthalen-2-yl)penta-2/4-dienamide
P62805	H4C1	Acetylation of histone H4 at 0.3 uM by Western blot analysis	16c	(2E/4E)-N-(2-aminophenyl)-5-(5-fluoro-2-methyl-1-oxo-2/3-dihydro-1H-inden-2-yl)-4-methylpenta-2/4-dienamide
P62805	H4C1	Acetylation of histone H4 at 0.3 uM by Western blot analysis	16d	(2E/4E)-N-(2-aminophenyl)-5-(5-(dimethylamino)-2-methyl-1-oxo-2/3-dihydro-1H-inden-2-yl)-4-methylpenta-2/4-dienamide
P62805	H4C1	Acetylation of histone H4 at 0.3 uM by Western blot analysis	20	(E)-N-(4-aminophenyl)-4-((2-methyl-1-oxo-2/3-dihydro-1H-inden-2-yl)methyl)penta-2/4-dienamide
P08238	HSP90AB1	Binding affinity to human N-terminal polyHis-tagged HSP90beta (D9 to E236) expressed in insect sf9 cells after 3 hrs by fluorescence polarization assay	SNX0723	(S)-2-fluoro-6-(tetrahydrofuran-3-ylamino)-4-(3/6/6-trimethyl-4-oxo-4/5/6/7-tetrahydro-1H-indol-1-yl)benzamide
P08238	HSP90AB1	Binding affinity to human N-terminal polyHis-tagged HSP90beta (D9 to E236) expressed in insect sf9 cells after 3 hrs by fluorescence polarization assay	AUY922	5-(2/4-dihydroxy-5-isopropylphenyl)-N-ethyl-4-(4-(morpholinomethyl)phenyl)isoxazole-3-carboxamide
P08238	HSP90AB1	Binding affinity to human N-terminal polyHis-tagged HSP90beta (D9 to E236) expressed in insect sf9 cells after 3 hrs by fluorescence polarization assay	17-DMAG	(4E/6Z/8R/9S/10E/12S/13R/14S/16R)-19-(2-(dimethylamino)ethylamino)-13-hydroxy-8/14-dimethoxy-4/10/12/16-tetramethyl-3/20/22-trioxo-2-azabicyclo[16.3.1]docosa-1(21)/4/6/10/18-pentaen-9-yl carbamate
P08238	HSP90AB1	Binding affinity to human N-terminal polyHis-tagged HSP90beta (D9 to E236) expressed in insect sf9 cells after 3 hrs by fluorescence polarization assay	Fig 6/ R2C1	(S)-4-(6/6-dimethyl-4-oxo-4/5/6/7-tetrahydro-1H-indol-1-yl)-2-fluoro-6-(tetrahydrofuran-3-ylamino)benzamide
P08238	HSP90AB1	Binding affinity to human N-terminal polyHis-tagged HSP90beta (D9 to E236) expressed in insect sf9 cells after 3 hrs by fluorescence polarization assay	BIIB021	6-chloro-9-((4-methoxy-3/5-dimethylpyridin-2-yl)methyl)-9H-purin-2-amine
P08238	HSP90AB1	Binding affinity to human N-terminal polyHis-tagged HSP90beta (D9 to E236) expressed in insect sf9 cells after 3 hrs by fluorescence polarization assay	SNX2112	trans-4-(6/6-dimethyl-4-oxo-3-(trifluoromethyl)-4/5/6/7-tetrahydro-1H-indazol-1-yl)-2-(4-hydroxycyclohexylamino)benzamide
P62937	PPIA	Inhibition of human recombinant cyclophilin-associted cis-trans propyl isomerase activity	Cs	Cyclosporine
P62937	PPIA	Inhibition of human recombinant cyclophilin-associted cis-trans propyl isomerase activity	NIM811	(3S/6S/9S/12R/15S/18S/21S/24S/30S/33S)-24-sec-butyl-30-ethyl-33-((1R/2R)-1-hydroxy-2-methylhex-4-enyl)-6/9/18-triisobutyl-3/21-diisopropyl-1/4/7/10/12/15/19/25/28-nonamethyl-1/4/7/10/13/16/19/22/25/28/31-undecaazacyclotritriacontan-2/5/8/11/14/17/20/23/26/29/32-undecaone
P62937	PPIA	Inhibition of human recombinant cyclophilin-associted cis-trans propyl isomerase activity	Debio-025	(3S/6S/9S/12R/15S/18S/21S/24S/27R/30S/33S)-25/30-diethyl-33-((1R/2R)-1-hydroxy-2-methylhex-4-enyl)-6/9/18-triisobutyl-3/21/24-triisopropyl-1/4/7/10/12/15/19/27/28-nonamethyl-1/4/7/10/13/16/19/22/25/28/31-undecaazacyclotritriacontan-2/5/8/11/14/17/20/23/26/29/32-undecaone
P62937	PPIA	Inhibition of human recombinant cyclophilin-associted cis-trans propyl isomerase activity	AZT	3\-Azido-3\-deoxythymidine
Q13885	TUBB2A	Binding affinity to TUBB2A in human NCI-H358 cells at 1 uM by mass spectrometry based pull down assay	2	N-(2-(5-chloro-2-(4-(4-methylpiperazin-1-yl)phenylamino)pyrimidin-4-yloxy)phenyl)acrylamide
Q13885	TUBB2A	Binding affinity to TUBB2A in human NCI-H358 cells at 1 uM by mass spectrometry based pull down assay	5	N-(2-(5-chloro-2-(4-(4-methylpiperazin-1-yl)phenylamino)pyrimidin-4-ylamino)phenyl)acrylamide
Q13885	TUBB2A	Binding affinity to TUBB2A in human NCI-H358 cells at 1 uM by mass spectrometry based pull down assay	6	N-(2-(5-chloro-2-(4-(4-methylpiperazin-1-yl)phenylamino)pyrimidin-4-ylthio)phenyl)acrylamide
Q13885	TUBB2A	Binding affinity to TUBB2A in human NCI-H358 cells at 1 uM by mass spectrometry based pull down assay	7	2-(5-chloro-2-(4-(4-methylpiperazin-1-yl)phenylamino)pyrimidin-4-ylamino)phenyl acrylate
Q13885	TUBB2A	Binding affinity to TUBB2A in human NCI-H358 cells at 1 uM by mass spectrometry based pull down assay	8	N-(2-(5-chloro-2-(4-(4-methylpiperazin-1-yl)phenylamino)pyrimidin-4-yloxy)phenyl)propionamide
Q13885	TUBB2A	Binding affinity to TUBB2A in human NCI-H358 cells at 1 uM by mass spectrometry based pull down assay	9	N-(2-(5-chloro-2-(4-(4-methylpiperazin-1-yl)phenylamino)pyrimidin-4-ylamino)phenyl)propionamide
Q13885	TUBB2A	Binding affinity to TUBB2A in human NCI-H358 cells at 1 uM by mass spectrometry based pull down assay	10	2-chloro-N-(2-(5-chloro-2-(4-(4-methylpiperazin-1-yl)phenylamino)pyrimidin-4-ylamino)phenyl)acetamide
Q13885	TUBB2A	Binding affinity to TUBB2A in human NCI-H358 cells at 1 uM by mass spectrometry based pull down assay	11	N-(5-acetamido-2-(5-chloro-2-(4-(4-methylpiperazin-1-yl)phenylamino)pyrimidin-4-ylamino)phenyl)acrylamide
Q13885	TUBB2A	Binding affinity to TUBB2A in human NCI-H358 cells at 1 uM by mass spectrometry based pull down assay	12	N-(2-(2-(4-(4-methylpiperazin-1-yl)phenylamino)pyrimidin-4-yloxy)phenyl)acrylamide
Q13885	TUBB2A	Binding affinity to TUBB2A in human NCI-H358 cells at 1 uM by mass spectrometry based pull down assay	13	N-(2-(5-methyl-2-(4-(4-methylpiperazin-1-yl)phenylamino)pyrimidin-4-yloxy)phenyl)acrylamide
Q13885	TUBB2A	Binding affinity to TUBB2A in human NCI-H358 cells at 1 uM by mass spectrometry based pull down assay	14	N-(2-(5-methoxy-2-(4-(4-methylpiperazin-1-yl)phenylamino)pyrimidin-4-yloxy)phenyl)acrylamide
Q13885	TUBB2A	Binding affinity to TUBB2A in human NCI-H358 cells at 1 uM by mass spectrometry based pull down assay	15	N-(2-(5-cyclopropyl-2-(4-(4-methylpiperazin-1-yl)phenylamino)pyrimidin-4-yloxy)phenyl)acrylamide
Q13885	TUBB2A	Binding affinity to TUBB2A in human NCI-H358 cells at 1 uM by mass spectrometry based pull down assay	16	N-(2-(6-amino-5-chloro-2-(4-(4-methylpiperazin-1-yl)phenylamino)pyrimidin-4-yloxy)phenyl)acrylamide
Q13885	TUBB2A	Binding affinity to TUBB2A in human NCI-H358 cells at 1 uM by mass spectrometry based pull down assay	17	N-(2-(2-(4-(4-methylpiperazin-1-yl)phenylamino)-7H-pyrrolo[2/3-d]pyrimidin-7-yl)phenyl)acrylamide
Q13885	TUBB2A	Binding affinity to TUBB2A in human NCI-H358 cells at 1 uM by mass spectrometry based pull down assay	19	2-(5-chloro-2-(4-morpholinophenylamino)pyrimidin-4-ylamino)phenyl acrylate
Q13885	TUBB2A	Binding affinity to TUBB2A in human NCI-H358 cells at 1 uM by mass spectrometry based pull down assay	20	2-(5-chloro-2-(3-morpholinophenylamino)pyrimidin-4-ylamino)phenyl acrylate
Q13885	TUBB2A	Binding affinity to TUBB2A in human NCI-H358 cells at 1 uM by mass spectrometry based pull down assay	21	2-(2-(3-(4-acetylpiperazin-1-yl)phenylamino)-5-chloropyrimidin-4-ylamino)phenyl acrylate
Q13885	TUBB2A	Binding affinity to TUBB2A in human NCI-H358 cells at 1 uM by mass spectrometry based pull down assay	22	N-(2-(5-chloro-2-(1-methyl-1H-pyrazol-4-ylamino)pyrimidin-4-yloxy)phenyl)acrylamide
Q13885	TUBB2A	Binding affinity to TUBB2A in human NCI-H358 cells at 1 uM by mass spectrometry based pull down assay	23	N-(2-(5-chloro-2-(1-(difluoromethyl)-1H-pyrazol-4-ylamino)pyrimidin-4-yloxy)phenyl)acrylamide
Q13885	TUBB2A	Binding affinity to TUBB2A in human NCI-H358 cells at 1 uM by mass spectrometry based pull down assay	24	N-(2-(5-chloro-2-(1-(tetrahydro-2H-pyran-4-yl)-1H-pyrazol-4-ylamino)pyrimidin-4-yloxy)phenyl)acrylamide
Q13885	TUBB2A	Binding affinity to TUBB2A in human NCI-H358 cells at 1 uM by mass spectrometry based pull down assay	25	N-(2-(5-chloro-2-(1-(2-methoxyethyl)-1H-pyrazol-4-ylamino)pyrimidin-4-yloxy)phenyl)acrylamide
Q13885	TUBB2A	Binding affinity to TUBB2A in human NCI-H358 cells at 1 uM by mass spectrometry based pull down assay	26	N-(2-(5-chloro-2-(1-(2-methoxyethyl)-1H-pyrazol-4-ylamino)pyrimidin-4-yloxy)phenyl)propionamide
Q13885	TUBB2A	Binding affinity to TUBB2A in human NCI-H358 cells at 1 uM by mass spectrometry based pull down assay	5Z7	5Z-7-oxozeaenol
Q13885	TUBB2A	Binding affinity to TUBB2A in human NCI-H358 cells at 1 uM by mass spectrometry based pull down assay	AZD6244; AZD	5-(4-bromo-2-chlorophenylamino)-4-fluoro-N-(2-hydroxyethoxy)-1-methyl-1H-benzo[d]imidazole-6-carboxamide
Q13885	TUBB2A	Binding affinity to TUBB2A in human NCI-H358 cells at 1 uM by mass spectrometry based pull down assay	BVD523; BVD	N-[(1S)-1-(3-chlorophenyl)-2-hydroxyethyl]-4-[5-chloro-2-(propan-2-ylamino)pyridin-4-yl]-1H-pyrrole-2-carboxamide
Q13885	TUBB2A	Binding affinity to TUBB2A in human NCI-H358 cells at 1 uM by mass spectrometry based pull down assay	27	N-(2-(2-(2-(2-(4-(4-((4-((2-Acrylamidophenyl)amino)-5-chloropyrimidin-2-yl)amino)phenyl)piperazin-1-yl)ethoxy)ethoxy)ethoxy)ethyl)-5-((3aS/4S/6aR)-2-oxohexahydro-1H-thieno[3/4-d]imidazol-4-yl)pentanamide
Q13885	TUBB2A	Binding affinity to TUBB2A in human NCI-H358 cells at 1 uM by mass spectrometry based pull down assay	NG25	3-(1H-pyrrolo[2/3-b]pyridin-4-yloxy)-N-(4-((4-ethylpiperazin-1-yl)methyl)-3-(trifluoromethyl)phenyl)-4-methylbenzamide
Q13885	TUBB2A	Binding affinity to TUBB2A in human NCI-H358 cells at 1 uM by mass spectrometry based pull down assay	BEZ235	2-methyl-2-(4-(3-methyl-2-oxo-8-(quinolin-3-yl)-2/3-dihydro-1H-imidazo[4/5-c]quinolin-1-yl)phenyl)propanenitrile
Q13885	TUBB2A	Binding affinity to TUBB2A in human NCI-H358 cells at 1 uM by mass spectrometry based pull down assay	VX680	N-(4-(4-(5-methyl-1H-pyrazol-3-ylamino)-6-(4-methylpiperazin-1-yl)pyrimidin-2-ylthio)phenyl)cyclopropanecarboxamide
Q9UBM7	DHCR7	Inhibition of 7-dehydrocholesterol reductase in human HL60 cells assessed as accumulation of 7-dehydrocholesterol at 1 uM after 24 hrs by GC/MS analysis	BM 15.766 sulfate	4-(2-(4-(3-(4-chlorophenyl)allyl)piperazin-1-yl)ethyl)benzoic acid sulfuric acid
Q9UBM7	DHCR7	Inhibition of 7-dehydrocholesterol reductase in human HL60 cells assessed as accumulation of 7-dehydrocholesterol at 1 uM after 24 hrs by GC/MS analysis	Clotrimazole	Clotrimazole
Q9UBM7	DHCR7	Inhibition of 7-dehydrocholesterol reductase in human HL60 cells assessed as accumulation of 7-dehydrocholesterol at 1 uM after 24 hrs by GC/MS analysis	5a	7-Methoxy-2-[2-(4-methoxyphenyl)ethyl]-1/2/3/4-tetrahydroisoquinolin-6-ol
Q9UBM7	DHCR7	Inhibition of 7-dehydrocholesterol reductase in human HL60 cells assessed as accumulation of 7-dehydrocholesterol at 1 uM after 24 hrs by GC/MS analysis	5b	6-Methoxy-2-[2-(4-methoxyphenyl)ethyl]-1/2/3/4-tetrahydroisoquinoline
Q9UBM7	DHCR7	Inhibition of 7-dehydrocholesterol reductase in human HL60 cells assessed as accumulation of 7-dehydrocholesterol at 1 uM after 24 hrs by GC/MS analysis	5c	6-[2-(4-Methoxyphenyl)ethyl]-5/6/7/8-tetrahydro[1/3]dioxolo[4/5-g]isoquinoline
Q9UBM7	DHCR7	Inhibition of 7-dehydrocholesterol reductase in human HL60 cells assessed as accumulation of 7-dehydrocholesterol at 1 uM after 24 hrs by GC/MS analysis	5d	6-Methoxy-2-[2-(4-methoxyphenyl)ethyl]-1/2/3/4-tetrahydroisoquinolin-7-ol
Q9UBM7	DHCR7	Inhibition of 7-dehydrocholesterol reductase in human HL60 cells assessed as accumulation of 7-dehydrocholesterol at 1 uM after 24 hrs by GC/MS analysis	5e	2-[2-(4-Fluorophenyl)ethyl]-6-hydroxy-7-methoxy-1/2/3/4-tetrahydroisoquinoline
Q9UBM7	DHCR7	Inhibition of 7-dehydrocholesterol reductase in human HL60 cells assessed as accumulation of 7-dehydrocholesterol at 1 uM after 24 hrs by GC/MS analysis	5f	2-[2-(4-Chlorophenyl)ethyl]-6-hydroxy-7-methoxy-1/2/3/4-tetrahydroisoquinoline
Q9UBM7	DHCR7	Inhibition of 7-dehydrocholesterol reductase in human HL60 cells assessed as accumulation of 7-dehydrocholesterol at 1 uM after 24 hrs by GC/MS analysis	5g	6-Hydroxy-7-methoxy-2-[2-(2-methoxyphenyl)ethyl]-1/2/3/4-tetrahydroisoquinoline
Q9UBM7	DHCR7	Inhibition of 7-dehydrocholesterol reductase in human HL60 cells assessed as accumulation of 7-dehydrocholesterol at 1 uM after 24 hrs by GC/MS analysis	5h	6-Hydroxy-7-methoxy-2-[2-(3-methoxyphenyl)ethyl]-1/2/3/4-tetrahydroisoquinoline
Q9UBM7	DHCR7	Inhibition of 7-dehydrocholesterol reductase in human HL60 cells assessed as accumulation of 7-dehydrocholesterol at 1 uM after 24 hrs by GC/MS analysis	5i	2-[2-(3/4-Dimethoxyphenyl)ethyl]-6-hydroxy-7-methoxy-1/2/3/4-tetrahydroisoquinoline
Q9UBM7	DHCR7	Inhibition of 7-dehydrocholesterol reductase in human HL60 cells assessed as accumulation of 7-dehydrocholesterol at 1 uM after 24 hrs by GC/MS analysis	5j	6-Methoxy-2-phenethyl-1/2/3/4-tetrahydroisoquinoline
Q9UBM7	DHCR7	Inhibition of 7-dehydrocholesterol reductase in human HL60 cells assessed as accumulation of 7-dehydrocholesterol at 1 uM after 24 hrs by GC/MS analysis	5k	6/7-Dimethoxy-2-[2-(4-methoxyphenyl)ethyl]-1/2/3/4-tetrahydroisoquinoline
Q9UBM7	DHCR7	Inhibition of 7-dehydrocholesterol reductase in human HL60 cells assessed as accumulation of 7-dehydrocholesterol at 1 uM after 24 hrs by GC/MS analysis	6	2-[2-(4-Hydroxyphenyl)ethyl]-1/2/3/4-tetrahydroisoquinolin-6-ol
O95864	FADS2	Inhibition of human delta-6 desaturase assessed as ratio of [14C]C18:3n-3 to [14C]C18:4n-3 at 10 uM	1a	3-(2-hydroxyethoxy)-4-methoxy-N-(5-(3-(trifluoromethyl)benzyl)thiazol-2-yl)benzamide
O95864	FADS2	Inhibition of human delta-6 desaturase assessed as ratio of [14C]C18:3n-3 to [14C]C18:4n-3 at 10 uM	1b	N-(5-(3/5-bis(trifluoromethyl)benzyl)thiazol-2-yl)-3-(2-hydroxyethoxy)-4-methoxybenzamide
O95864	FADS2	Inhibition of human delta-6 desaturase assessed as ratio of [14C]C18:3n-3 to [14C]C18:4n-3 at 10 uM	11	N-(2-(3/5-bis(trifluoromethyl)benzyl)thiazol-5-yl)-3-(2-hydroxyethoxy)-4-methoxybenzamide
O95864	FADS2	Inhibition of human delta-6 desaturase assessed as ratio of [14C]C18:3n-3 to [14C]C18:4n-3 at 10 uM	12	3-(2-hydroxyethoxy)-4-methoxy-N-(5-(3-(trifluoromethyl)benzyl)thiophen-2-yl)benzamide
O95864	FADS2	Inhibition of human delta-6 desaturase assessed as ratio of [14C]C18:3n-3 to [14C]C18:4n-3 at 10 uM	13	3-(2-Hydroxyethoxy)-4-methoxy-N-[5-(3-trifluoromethylbenzyl)-[1/3/4]thiadiazol-2-yl]benzamide
O95864	FADS2	Inhibition of human delta-6 desaturase assessed as ratio of [14C]C18:3n-3 to [14C]C18:4n-3 at 10 uM	16	3-(2-hydroxyethoxy)-4-methoxy-N-(5-(3-(trifluoromethyl)benzoyl)thiazol-2-yl)benzamide
O95864	FADS2	Inhibition of human delta-6 desaturase assessed as ratio of [14C]C18:3n-3 to [14C]C18:4n-3 at 10 uM	17	N-(5-(hydroxy(3-(trifluoromethyl)phenyl)methyl)thiazol-2-yl)-3-(2-hydroxyethoxy)-4-methoxybenzamide
O95864	FADS2	Inhibition of human delta-6 desaturase assessed as ratio of [14C]C18:3n-3 to [14C]C18:4n-3 at 10 uM	20	3-(2-hydroxyethoxy)-4-methoxy-N-(5-(3-(trifluoromethyl)phenoxy)thiazol-2-yl)benzamide
O95864	FADS2	Inhibition of human delta-6 desaturase assessed as ratio of [14C]C18:3n-3 to [14C]C18:4n-3 at 10 uM	24	3-(2-hydroxyethoxy)-4-methoxy-N-methyl-N-(5-(3-(trifluoromethyl)benzyl)thiazol-2-yl)benzamide
O95864	FADS2	Inhibition of human delta-6 desaturase assessed as ratio of [14C]C18:3n-3 to [14C]C18:4n-3 at 10 uM	29	N-(3-(2-hydroxyethoxy)-4-methoxyphenyl)-5-(3-(trifluoromethyl)benzyl)thiazole-2-carboxamide
O95864	FADS2	Inhibition of human delta-6 desaturase assessed as ratio of [14C]C18:3n-3 to [14C]C18:4n-3 at 10 uM	36a	4-ethoxy-3-(2-hydroxyethoxy)-N-(5-(3-(trifluoromethyl)benzyl)thiazol-2-yl)benzamide
O95864	FADS2	Inhibition of human delta-6 desaturase assessed as ratio of [14C]C18:3n-3 to [14C]C18:4n-3 at 10 uM	36b	3-(2-hydroxyethoxy)-4-(2-methoxyethoxy)-N-(5-(3-(trifluoromethyl)benzyl)thiazol-2-yl)benzamide
O95864	FADS2	Inhibition of human delta-6 desaturase assessed as ratio of [14C]C18:3n-3 to [14C]C18:4n-3 at 10 uM	36c	4-(2-(dimethylamino)ethoxy)-3-(2-hydroxyethoxy)-N-(5-(3-(trifluoromethyl)benzyl)thiazol-2-yl)benzamide
O95864	FADS2	Inhibition of human delta-6 desaturase assessed as ratio of [14C]C18:3n-3 to [14C]C18:4n-3 at 10 uM	36d	3/4-bis(2-hydroxyethoxy)-N-(5-(3-(trifluoromethyl)benzyl)thiazol-2-yl)benzamide
O95864	FADS2	Inhibition of human delta-6 desaturase assessed as ratio of [14C]C18:3n-3 to [14C]C18:4n-3 at 10 uM	37a	4-(dimethylamino)-3-(2-hydroxyethoxy)-N-(5-(3-(trifluoromethyl)benzyl)thiazol-2-yl)benzamide
O95864	FADS2	Inhibition of human delta-6 desaturase assessed as ratio of [14C]C18:3n-3 to [14C]C18:4n-3 at 10 uM	37b	4-(diethylamino)-3-(2-hydroxyethoxy)-N-(5-(3-(trifluoromethyl)benzyl)thiazol-2-yl)benzamide
O95864	FADS2	Inhibition of human delta-6 desaturase assessed as ratio of [14C]C18:3n-3 to [14C]C18:4n-3 at 10 uM	37c	4-(ethylamino)-3-(2-hydroxyethoxy)-N-(5-(3-(trifluoromethyl)benzyl)thiazol-2-yl)benzamide
O95864	FADS2	Inhibition of human delta-6 desaturase assessed as ratio of [14C]C18:3n-3 to [14C]C18:4n-3 at 10 uM	37d	3-(2-hydroxyethoxy)-4-morpholino-N-(5-(3-(trifluoromethyl)benzyl)thiazol-2-yl)benzamide
O95864	FADS2	Inhibition of human delta-6 desaturase assessed as ratio of [14C]C18:3n-3 to [14C]C18:4n-3 at 10 uM	37e	4-acetamido-3-(2-hydroxyethoxy)-N-(5-(3-(trifluoromethyl)benzyl)thiazol-2-yl)benzamide
O95864	FADS2	Inhibition of human delta-6 desaturase assessed as ratio of [14C]C18:3n-3 to [14C]C18:4n-3 at 10 uM	37f	3-(2-hydroxyethoxy)-4-(methylsulfonamido)-N-(5-(3-(trifluoromethyl)benzyl)thiazol-2-yl)benzamide
P08238	HSP90AB1	Ratio of EGCG IC50 to compound IC50 for HSP90 (unknown origin)	1/ EGCG	(-)-Epigallocatechin gallate
P08238	HSP90AB1	Ratio of EGCG IC50 to compound IC50 for HSP90 (unknown origin)	4/ GCG	gallocatechin gallate
P08238	HSP90AB1	Ratio of EGCG IC50 to compound IC50 for HSP90 (unknown origin)	7a	(2R/3R)-5/7-dihydroxy-2-(3/4/5-trihydroxyphenyl)chroman-3-yl benzoate
P08238	HSP90AB1	Ratio of EGCG IC50 to compound IC50 for HSP90 (unknown origin)	7b	(2R/3R)-5/7-dihydroxy-2-(3/4/5-trihydroxyphenyl)chroman-3-yl 4-fluorobenzoate
P08238	HSP90AB1	Ratio of EGCG IC50 to compound IC50 for HSP90 (unknown origin)	7c	(2R/3R)-5/7-dihydroxy-2-(3/4/5-trihydroxyphenyl)chroman-3-yl 3/4-difluorobenzoate
P08238	HSP90AB1	Ratio of EGCG IC50 to compound IC50 for HSP90 (unknown origin)	7d	(2R/3R)-5/7-dihydroxy-2-(3/4/5-trihydroxyphenyl)chroman-3-yl isonicotinate
P08238	HSP90AB1	Ratio of EGCG IC50 to compound IC50 for HSP90 (unknown origin)	7e	(2R/3R)-5/7-dihydroxy-2-(3/4/5-trihydroxyphenyl)chroman-3-yl cyclohexanecarboxylate
P08238	HSP90AB1	Ratio of EGCG IC50 to compound IC50 for HSP90 (unknown origin)	9a	N-((2R/3R)-5/7-dihydroxy-2-(3/4/5-trihydroxyphenyl)chroman-3-yl)benzamide
P08238	HSP90AB1	Ratio of EGCG IC50 to compound IC50 for HSP90 (unknown origin)	9b	N-((2R/3R)-5/7-dihydroxy-2-(3/4/5-trihydroxyphenyl)chroman-3-yl)benzenesulfonamide
P08238	HSP90AB1	Ratio of EGCG IC50 to compound IC50 for HSP90 (unknown origin)	11a	(2R/3S)-2-(3/4-dihydroxyphenyl)-5/7-dihydroxychroman-3-yl cyclohexanecarboxylate
P08238	HSP90AB1	Ratio of EGCG IC50 to compound IC50 for HSP90 (unknown origin)	11b	(2R/3S)-2-(3/4-dihydroxyphenyl)-5/7-dihydroxychroman-3-yl benzoate
P08238	HSP90AB1	Ratio of EGCG IC50 to compound IC50 for HSP90 (unknown origin)	11c	((2R/3S)-2-(3/4-dihydroxyphenyl)-5/7-dihydroxychroman-3-yl)4-hydroxycyclohexanecarboxylate
P08238	HSP90AB1	Ratio of EGCG IC50 to compound IC50 for HSP90 (unknown origin)	18a	Cis-((2R/3R)-2-(3/4-dihydroxyphenyl)-5/7-dihydroxychroman-3-yl)4-fluorocyclohexanecarboxylate
P08238	HSP90AB1	Ratio of EGCG IC50 to compound IC50 for HSP90 (unknown origin)	18b	Trans-((2R/3R)-2-(3/4-dihydroxyphenyl)-5/7-dihydroxychroman-3-yl)4-fluorocyclohexanecarboxylate
P08238	HSP90AB1	Ratio of EGCG IC50 to compound IC50 for HSP90 (unknown origin)	18c	(2R/3R)-2-(3/4-dihydroxyphenyl)-5/7-dihydroxychroman-3-yl cyclohexanecarboxylate
P08238	HSP90AB1	Ratio of EGCG IC50 to compound IC50 for HSP90 (unknown origin)	18d	Cis-((2R/3R)-2-(3/4-dihydroxyphenyl)-5/7-dihydroxychroman-3-yl)4-hydroxycyclohexanecarboxylate
P08238	HSP90AB1	Ratio of EGCG IC50 to compound IC50 for HSP90 (unknown origin)	18e	Trans-((2R/3R)-2-(3/4-dihydroxyphenyl)-5/7-dihydroxychroman-3-yl)4-hydroxycyclohexanecarboxylate
P08238	HSP90AB1	Ratio of EGCG IC50 to compound IC50 for HSP90 (unknown origin)	18f	(2R/3R)-2-(3/4-dihydroxyphenyl)-5/7-dihydroxychroman-3-yl cyclopropanecarboxylate
P08238	HSP90AB1	Ratio of EGCG IC50 to compound IC50 for HSP90 (unknown origin)	24	rac-cis-5/7-dihydroxy-2-phenylchroman-3-yl benzoate
P08238	HSP90AB1	Ratio of EGCG IC50 to compound IC50 for HSP90 (unknown origin)	25	rac-cis-2-phenylchroman-3-yl 3/4/5-trihydroxybenzoate
P08238	HSP90AB1	Ratio of EGCG IC50 to compound IC50 for HSP90 (unknown origin)	26	rac-trans-5/7-dihydroxy-2-phenylchroman-3-yl benzoate
P08238	HSP90AB1	Ratio of EGCG IC50 to compound IC50 for HSP90 (unknown origin)	27	rac-Trans-5/7-dihydroxy-2-phenylchroman-3-yl 3/4/5-trihydroxybenzoate
O95864	FADS2	Inhibition of human delta6 desaturase activity expressed in human HEpG2 cells	1/ MF-438	2-methyl-5-(6-(4-(2-(trifluoromethyl)phenoxy)piperidin-1-yl)pyridazin-3-yl)-1/3/4-thiadiazole
O95864	FADS2	Inhibition of human delta6 desaturase activity expressed in human HEpG2 cells	4	1-[5-(2H-Tetrazol-5-yl)-1/3/4-thiadiazol-2-yl]-4-[2-(trifluoromethyl)-phenoxy]-piperidine
O95864	FADS2	Inhibition of human delta6 desaturase activity expressed in human HEpG2 cells	5	2-(4-(2-bromo-5-fluorophenoxy)piperidin-1-yl)-5-(2H-tetrazol-5-yl)-1/3/4-thiadiazole
O95864	FADS2	Inhibition of human delta6 desaturase activity expressed in human HEpG2 cells	6	(5-{5-[4-(2-Bromo-5-fluorophenoxy)piperidin-1-yl]-1/3/4-thiadiazol-2-yl}-2H-tetrazol-2-yl)acetic Acid
O95864	FADS2	Inhibition of human delta6 desaturase activity expressed in human HEpG2 cells	7/ MK-8245	(5-{3-[4-(2-Bromo-5-fluorophenoxy)piperidin-1-yl]isoxazol-5-yl}-2H-tetrazol-2-yl)acetic acid
O95864	FADS2	Inhibition of human delta6 desaturase activity expressed in human HEpG2 cells	7.Na salt	sodium(5-{3-[4-(2-Bromo-5-fluorophenoxy)piperidin-1-yl]isoxazol-5-yl}-2H-tetrazol-2-yl)acetic acid
O95864	FADS2	Inhibition of human delta6 desaturase activity expressed in human HEpG2 cells	AM251	1-(2/4-dichlorophenyl)-5-(4-iodophenyl)-4-methyl-N-(piperidin-1-yl)-1H-pyrazole-3-carboxamide
P08238	HSP90AB1	Binding affinity to human Hsp90 by surface plasmon resonance analysis	4e	tris((1-(naphthalen-2-ylmethyl)-1H-1/2/3-triazol-4-yl)methyl)amine
P08238	HSP90AB1	Binding affinity to human Hsp90 by surface plasmon resonance analysis	4f	tris((1-(biphenyl-4-ylmethyl)-1H-1/2/3-triazol-4-yl)methyl)amine
P08238	HSP90AB1	Binding affinity to human Hsp90 by surface plasmon resonance analysis	Radicicol	Radicicol
P08238	HSP90AB1	Binding affinity to human Hsp90 by surface plasmon resonance analysis	1f	1/4-bis(1-(biphenyl-4-ylmethyl)-1H-1/2/3-triazol-4-yl)butane
P08238	HSP90AB1	Binding affinity to human Hsp90 by surface plasmon resonance analysis	2a	(4/4\-(4
P08238	HSP90AB1	Binding affinity to human Hsp90 by surface plasmon resonance analysis	2b	2/2\-(4
P08238	HSP90AB1	Binding affinity to human Hsp90 by surface plasmon resonance analysis	2c	2/2\-(3
P08238	HSP90AB1	Binding affinity to human Hsp90 by surface plasmon resonance analysis	2d	4/4\-oxybis(methylene)bis(1-(naphthalen-1-ylmethyl)-1H-1
P08238	HSP90AB1	Binding affinity to human Hsp90 by surface plasmon resonance analysis	2e	4/4\-oxybis(methylene)bis(1-(naphthalen-2-ylmethyl)-1H-1
P08238	HSP90AB1	Binding affinity to human Hsp90 by surface plasmon resonance analysis	2f	4/4\-oxybis(methylene)bis(1-(biphenyl-4-ylmethyl)-1H-1
P08238	HSP90AB1	Binding affinity to human Hsp90 by surface plasmon resonance analysis	3a	(4/4\-(4
P08238	HSP90AB1	Binding affinity to human Hsp90 by surface plasmon resonance analysis	3b	2/2\-(4
P08238	HSP90AB1	Binding affinity to human Hsp90 by surface plasmon resonance analysis	3c	2/2\-(3
P08238	HSP90AB1	Binding affinity to human Hsp90 by surface plasmon resonance analysis	3d	1/4-bis(1-(naphthalen-1-ylmethyl)-1H-1/2/3-triazol-4-yl)benzene
P08238	HSP90AB1	Binding affinity to human Hsp90 by surface plasmon resonance analysis	3e	1/4-bis(1-(naphthalen-2-ylmethyl)-1H-1/2/3-triazol-4-yl)benzene
P08238	HSP90AB1	Binding affinity to human Hsp90 by surface plasmon resonance analysis	3f	1/4-bis(1-(biphenyl-4-ylmethyl)-1H-1/2/3-triazol-4-yl)benzene
P08238	HSP90AB1	Binding affinity to human Hsp90 by surface plasmon resonance analysis	4a	(4/4\
P08238	HSP90AB1	Binding affinity to human Hsp90 by surface plasmon resonance analysis	4b	2/2\
P08238	HSP90AB1	Binding affinity to human Hsp90 by surface plasmon resonance analysis	4c	2/2\
P08238	HSP90AB1	Binding affinity to human Hsp90 by surface plasmon resonance analysis	4d	tris((1-(naphthalen-1-ylmethyl)-1H-1/2/3-triazol-4-yl)methyl)amine
P08238	HSP90AB1	Binding affinity to human Hsp90 by surface plasmon resonance analysis	1a	(4/4\-(4
P08238	HSP90AB1	Binding affinity to human Hsp90 by surface plasmon resonance analysis	1b	2/2\-(4
P08238	HSP90AB1	Binding affinity to human Hsp90 by surface plasmon resonance analysis	1c	2/2\-(3
P08238	HSP90AB1	Binding affinity to human Hsp90 by surface plasmon resonance analysis	1d	1/4-bis(1-(naphthalen-1-ylmethyl)-1H-1/2/3-triazol-4-yl)butane
P08238	HSP90AB1	Binding affinity to human Hsp90 by surface plasmon resonance analysis	1e	1/4-bis(1-(naphthalen-2-ylmethyl)-1H-1/2/3-triazol-4-yl)butane
P08238	HSP90AB1	Inhibition of HSP90 in human MCF7 cells assessed as degradation of Akt protein after 24 hrs by Western blot analysis	14a	7-((1-methylpiperidin-4-yl)oxy)-3-phenyl-2H-chromen-2-one
P08238	HSP90AB1	Inhibition of HSP90 in human MCF7 cells assessed as degradation of Akt protein after 24 hrs by Western blot analysis	14b	3-(2-chlorophenyl)-7-((1-methylpiperidin-4-yl)oxy)-2H-chromen-2-one
P08238	HSP90AB1	Inhibition of HSP90 in human MCF7 cells assessed as degradation of Akt protein after 24 hrs by Western blot analysis	14c	3-(3-chlorophenyl)-7-((1-methylpiperidin-4-yl)oxy)-2H-chromen-2-one
P08238	HSP90AB1	Inhibition of HSP90 in human MCF7 cells assessed as degradation of Akt protein after 24 hrs by Western blot analysis	14d	3-(4-chlorophenyl)-7-((1-methylpiperidin-4-yl)oxy)-2H-chromen-2-one
P08238	HSP90AB1	Inhibition of HSP90 in human MCF7 cells assessed as degradation of Akt protein after 24 hrs by Western blot analysis	14e	7-((1-methylpiperidin-4-yl)oxy)-3-(p-tolyl)-2H-chromen-2-one
P08238	HSP90AB1	Inhibition of HSP90 in human MCF7 cells assessed as degradation of Akt protein after 24 hrs by Western blot analysis	14f	3-(4-methoxyphenyl)-7-((1-methylpiperidin-4-yl)oxy)-2H-chromen-2-one
P08238	HSP90AB1	Inhibition of HSP90 in human MCF7 cells assessed as degradation of Akt protein after 24 hrs by Western blot analysis	14g	7-((1-methylpiperidin-4-yl)oxy)-3-(3-(trifluoromethyl)phenyl)-2H-chromen-2-one
P08238	HSP90AB1	Inhibition of HSP90 in human MCF7 cells assessed as degradation of Akt protein after 24 hrs by Western blot analysis	14h	7-((1-methylpiperidin-4-yl)oxy)-3-(4-(trifluoromethoxy)phenyl)-2H-chromen-2-one
P08238	HSP90AB1	Inhibition of HSP90 in human MCF7 cells assessed as degradation of Akt protein after 24 hrs by Western blot analysis	14i	3-(7-((1-methylpiperidin-4-yl)oxy)-2-oxo-2H-chromen-3-yl)benzonitrile
P08238	HSP90AB1	Inhibition of HSP90 in human MCF7 cells assessed as degradation of Akt protein after 24 hrs by Western blot analysis	14j	3-(4-fluorophenyl)-7-((1-methylpiperidin-4-yl)oxy)-2H-chromen-2-one
P08238	HSP90AB1	Inhibition of HSP90 in human MCF7 cells assessed as degradation of Akt protein after 24 hrs by Western blot analysis	14k	3-(3-fluorophenyl)-7-((1-methylpiperidin-4-yl)oxy)-2H-chromen-2-one
P08238	HSP90AB1	Inhibition of HSP90 in human MCF7 cells assessed as degradation of Akt protein after 24 hrs by Western blot analysis	14l	3-(benzo[d][1/3]dioxol-5-yl)-7-((1-methylpiperidin-4-yl)oxy)-2H-chromen-2-one
P08238	HSP90AB1	Inhibition of HSP90 in human MCF7 cells assessed as degradation of Akt protein after 24 hrs by Western blot analysis	14m	7-((1-methylpiperidin-4-yl)oxy)-3-(4-phenoxyphenyl)-2H-chromen-2-one
P08238	HSP90AB1	Inhibition of HSP90 in human MCF7 cells assessed as degradation of Akt protein after 24 hrs by Western blot analysis	14n	3-(4-(tert-butyl)phenyl)-7-((1-methylpiperidin-4-yl)oxy)-2H-chromen-2-one
P08238	HSP90AB1	Inhibition of HSP90 in human MCF7 cells assessed as degradation of Akt protein after 24 hrs by Western blot analysis	16a	3-(benzo[b]thiophen-2-yl)-7-((1-methylpiperidin-4-yl)oxy)-2H-chromen-2-one
P08238	HSP90AB1	Inhibition of HSP90 in human MCF7 cells assessed as degradation of Akt protein after 24 hrs by Western blot analysis	16b	3-(benzofuran-2-yl)-7-((1-methylpiperidin-4-yl)oxy)-2H-chromen-2-one
P08238	HSP90AB1	Inhibition of HSP90 in human MCF7 cells assessed as degradation of Akt protein after 24 hrs by Western blot analysis	20a	8-methyl-7-((1-methylpiperidin-4-yl)oxy)-3-phenyl-2H-chromen-2-one
P08238	HSP90AB1	Inhibition of HSP90 in human MCF7 cells assessed as degradation of Akt protein after 24 hrs by Western blot analysis	20b	3-(4-methoxyphenyl)-8-methyl-7-((1-methylpiperidin-4-yl)oxy)-2H-chromen-2-one
P08238	HSP90AB1	Inhibition of HSP90 in human MCF7 cells assessed as degradation of Akt protein after 24 hrs by Western blot analysis	20c	3-(4-chlorophenyl)-8-methyl-7-((1-methylpiperidin-4-yl)oxy)-2H-chromen-2-one
P08238	HSP90AB1	Inhibition of HSP90 in human MCF7 cells assessed as degradation of Akt protein after 24 hrs by Western blot analysis	20d	3-(4-fluorophenyl)-8-methyl-7-((1-methylpiperidin-4-yl)oxy)-2H-chromen-2-one
P08238	HSP90AB1	Inhibition of HSP90 in human MCF7 cells assessed as degradation of Akt protein after 24 hrs by Western blot analysis	20e	8-methyl-7-((1-methylpiperidin-4-yl)oxy)-3-(4-(trifluoromethoxy)phenyl)-2Hchromen-2-one
P08238	HSP90AB1	Inhibition of HSP90 in human MCF7 cells assessed as degradation of Akt protein after 24 hrs by Western blot analysis	1	3-(benzo[d][1/3]dioxol-5-yl)-8-methyl-7-(1-methylpiperidin-4-yloxy)-2H-chromen-2-one
P68363	TUBA1B	Binding affinity to tubulin alpha-1B chain in human Hela cells lysates assessed as protein enrichment by measuring normalized heavy/light ratio at by nano-LC-ESIMS/MS analysis	1	Gymnemic acid I
P68363	TUBA1B	Binding affinity to tubulin alpha-1B chain in human Hela cells lysates assessed as protein enrichment by measuring normalized heavy/light ratio at by nano-LC-ESIMS/MS analysis	3	Gymnemic Acid I Ethylamide
P08238	HSP90AB1	Inhibition of fluorescently labeled VER51001 binding to full length human HSP90beta after 30 mins by fluorescence polarization assay	36o	2-(2-Azetidin-1-yl-2-oxo-ethylsulfanyl)-4-(2-Chloro-4/5-dimethoxy-phenyl)-7H-pyrrolo[2/3-d]pyrimidine-5-carbonitrile
P08238	HSP90AB1	Inhibition of fluorescently labeled VER51001 binding to full length human HSP90beta after 30 mins by fluorescence polarization assay	36p	2-[4-(2-Chloro-4/5-dimethoxy-phenyl)-5-cyano-7Hpyrrolo[2/3-d]pyrimidin-2-ylsulfanyl]-N-methyl-acetamide
P08238	HSP90AB1	Inhibition of fluorescently labeled VER51001 binding to full length human HSP90beta after 30 mins by fluorescence polarization assay	36q	2-[4-(2-Chloro-5-hydroxy-4-methoxy-phenyl)-5-cyano-7H-pyrrolo[2/3-d]pyrimidin-2-ylsulfanyl]-N/N-dimethylacetamide
P08238	HSP90AB1	Inhibition of fluorescently labeled VER51001 binding to full length human HSP90beta after 30 mins by fluorescence polarization assay	36r	2-[4-(2-Chloro-4/5-dimethoxy-phenyl)-5-cyano-7Hpyrrolo[2/3-d]pyrimidin-2-ylsulfanyl]-N/N-dimethyl-acetamide
P08238	HSP90AB1	Inhibition of fluorescently labeled VER51001 binding to full length human HSP90beta after 30 mins by fluorescence polarization assay	32	4-(2/4-Dichloro-5-methoxy-phenyl)-2-(2-diethylaminoethoxy)-7H-pyrrolo[2/3-d]pyrimidine-5-carbonitrile
P08238	HSP90AB1	Inhibition of fluorescently labeled VER51001 binding to full length human HSP90beta after 30 mins by fluorescence polarization assay	33	2-{5-Cyano-4-[2/4-dichloro-5-(2-diethylamino-ethoxy)-phenyl]-7H-pyrrolo[2/3-d]pyrimidin-2-ylsulfanyl}-N-methylacetamide
P08238	HSP90AB1	Inhibition of fluorescently labeled VER51001 binding to full length human HSP90beta after 30 mins by fluorescence polarization assay	34	4-(2-Chloro-4-cyano-5-methoxy-phenyl)-2-(2-diethylamino-ethylsulfanyl)-7H-pyrrolo[2/3-d]pyrimidine-5-carbonitrile
P08238	HSP90AB1	Inhibition of fluorescently labeled VER51001 binding to full length human HSP90beta after 30 mins by fluorescence polarization assay	35	4-{2-Chloro-5-[2-(3/3-difluoro-pyrrolodin-1-yl)-ethoxy]-4-methoxy-phenyl}-2-isopropylsulfanyl)-7H-pyrrolo[2/3-d]pyrimidine-5-carbonitrile
P08238	HSP90AB1	Inhibition of fluorescently labeled VER51001 binding to full length human HSP90beta after 30 mins by fluorescence polarization assay	36a	2-[4-(2-Chloro-4/5-dimethoxy-phenyl)-5-cyano-7Hpyrrolo[2/3-d]pyrimidin-2-ylsulfanyl]-N-cyclopropyl-acetamide
P08238	HSP90AB1	Inhibition of fluorescently labeled VER51001 binding to full length human HSP90beta after 30 mins by fluorescence polarization assay	36b	2-[4-(2-Chloro-5-hydroxy-4-methoxy-phenyl)-5-cyano-7H-pyrrolo[2/3-d]pyrimidin-2-ylsulfanyl]-N-cyclopropylacetamide
P08238	HSP90AB1	Inhibition of fluorescently labeled VER51001 binding to full length human HSP90beta after 30 mins by fluorescence polarization assay	36c	2-[4-(2-Chloro-5-ethoxy-4-methoxy-phenyl)-5-cyano-7H-pyrrolo[2/3-d]pyrimidin-2-ylsulfanyl]-N-cyclopropylacetamide
P08238	HSP90AB1	Inhibition of fluorescently labeled VER51001 binding to full length human HSP90beta after 30 mins by fluorescence polarization assay	36d	2-[4-(2-Chloro-5-hydroxy-4-methoxy-phenyl)-5-cyano-7H-pyrrolo[2/3-d]pyrimidin-2-ylsulfanyl]-N-isopropylacetamide
P08238	HSP90AB1	Inhibition of fluorescently labeled VER51001 binding to full length human HSP90beta after 30 mins by fluorescence polarization assay	36e	2-[4-(2-Chloro-4/5-dimethoxy-phenyl)-5-cyano-7Hpyrrolo[2/3-d]pyrimidin-2-ylsulfanyl]-N-ethyl-acetamide
P08238	HSP90AB1	Inhibition of fluorescently labeled VER51001 binding to full length human HSP90beta after 30 mins by fluorescence polarization assay	36f	2-[4-(2-Chloro-5-ethoxy-4-methoxy-phenyl)-5-cyano-7H-pyrrolo[2/3-d]pyrimidin-2-ylsulfanyl]-N-ethyl-acetamide
P08238	HSP90AB1	Inhibition of fluorescently labeled VER51001 binding to full length human HSP90beta after 30 mins by fluorescence polarization assay	36g	N-tert-Butyl-2-[4-(2-chloro-5-hydroxy-4-methoxyphenyl)-5-cyano-7H-pyrrolo[2/3-d]pyrimidin-2-ylsulfanyl]-acetamide
P08238	HSP90AB1	Inhibition of fluorescently labeled VER51001 binding to full length human HSP90beta after 30 mins by fluorescence polarization assay	36h	N-tert-Butyl-2-[4-(2-Chloro-4/5-dimethoxy-phenyl)-5-cyano-7H-pyrrolo[2/3-d]pyrimidin-2-ylsulfanyl]-acetamide
P08238	HSP90AB1	Inhibition of fluorescently labeled VER51001 binding to full length human HSP90beta after 30 mins by fluorescence polarization assay	36i	2-[4-(2-Chloro-5-ethoxy-4-methoxy-phenyl)-5-cyano-7H-pyrrolo[2/3-d]pyrimidin-2-ylsulfanyl]-N-isopropylacetamide
P08238	HSP90AB1	Inhibition of fluorescently labeled VER51001 binding to full length human HSP90beta after 30 mins by fluorescence polarization assay	36j	2-[4-(2-Chloro-4/5-dimethoxy-phenyl)-5-cyano-7Hpyrrolo[2/3-d]pyrimidin-2-ylsulfanyl]-N-isopropyl-acetamide
P08238	HSP90AB1	Inhibition of fluorescently labeled VER51001 binding to full length human HSP90beta after 30 mins by fluorescence polarization assay	36k	2-[4-(2-Chloro-4/5-dimethoxy-phenyl)-5-cyano-7Hpyrrolo[2/3-d]pyrimidin-2-ylsulfanyl]-N-(2-fluoro-ethyl)-acetamide
P08238	HSP90AB1	Inhibition of fluorescently labeled VER51001 binding to full length human HSP90beta after 30 mins by fluorescence polarization assay	36l	2-[4-(2-Chloro-5-hydroxy-4-methoxy-phenyl)-5-cyano-7H-pyrrolo[2/3-d]pyrimidin-2-ylsulfanyl]-N-(2-fluoro-ethyl)-acetamide
P08238	HSP90AB1	Inhibition of fluorescently labeled VER51001 binding to full length human HSP90beta after 30 mins by fluorescence polarization assay	36m	2-(4-(2-chloro-4/5-dimethoxyphenyl)-5-cyano-7H-pyrrolo[2/3-d]pyrimidin-2-ylthio)-N-(2/2/2-trifluoroethyl)acetamide
P08238	HSP90AB1	Inhibition of fluorescently labeled VER51001 binding to full length human HSP90beta after 30 mins by fluorescence polarization assay	36n	2-(2-Azetidin-1-yl-2-oxo-ethylsulfanyl)-4-(2-Chloro-5-hydroxy-4-methoxy-phenyl)-7H-pyrrolo[2/3-d]pyrimidine-5-carbonitrile
P08238	HSP90AB1	Inhibition of fluorescently labeled VER51001 binding to full length human HSP90beta after 30 mins by fluorescence polarization assay	14c	4-(2-Methylsulfanyl-7H-pyrrolo[2/3-d]pyrimidin-4-ylbenzonitrile
P08238	HSP90AB1	Inhibition of fluorescently labeled VER51001 binding to full length human HSP90beta after 30 mins by fluorescence polarization assay	15a	4-(2/4-dimethyl-phenyl)-2-methylsulfanyl-7Hpyrrolo[2/3-d]pyrimidine-5-carbonitrile
P08238	HSP90AB1	Inhibition of fluorescently labeled VER51001 binding to full length human HSP90beta after 30 mins by fluorescence polarization assay	15b	4-(2-Methyl-4-fluoro-phenyl)-2-methylsulfanyl-7Hpyrrolo[2/3-d]pyrimidine-5-carbonitrile
P08238	HSP90AB1	Inhibition of fluorescently labeled VER51001 binding to full length human HSP90beta after 30 mins by fluorescence polarization assay	15c	4-(4-Cyano-phenyl)-2-methylsulfanyl-7H-pyrrolo[2/3-d]pyrimidine-5-carbonitrile
P08238	HSP90AB1	Inhibition of fluorescently labeled VER51001 binding to full length human HSP90beta after 30 mins by fluorescence polarization assay	16	4-(2/4-Dimethyl-phenyl)-6-methylsulfanyl-1Hpyrazolo[3/4-d]pyrimidine-3-carbonitrile
P08238	HSP90AB1	Inhibition of fluorescently labeled VER51001 binding to full length human HSP90beta after 30 mins by fluorescence polarization assay	17	5-Bromo-4-(2/4-dimethyl-phenyl)-2-methylsulfanyl-7Hpyrrolo[2/3-d]pyrimidine
P08238	HSP90AB1	Inhibition of fluorescently labeled VER51001 binding to full length human HSP90beta after 30 mins by fluorescence polarization assay	18	4-(2/4-dimethyl-phenyl)-5-methyl-2-methylsulfanyl-7H-pyrrolo[2/3-d]pyrimidine
P08238	HSP90AB1	Inhibition of fluorescently labeled VER51001 binding to full length human HSP90beta after 30 mins by fluorescence polarization assay	19	4-(2/4-Dimethyl-phenyl)-2-methylsulfanyl-5-trifluoromethyl-7H-pyrrolo[2/3-d]pyrimidine
P08238	HSP90AB1	Inhibition of fluorescently labeled VER51001 binding to full length human HSP90beta after 30 mins by fluorescence polarization assay	20	5-Cyclopropyl-4-(2/4-dimethyl-phenyl)-2-methylsulfanyl-7H-pyrrolo[2/3-d]pyrimidine
P08238	HSP90AB1	Inhibition of fluorescently labeled VER51001 binding to full length human HSP90beta after 30 mins by fluorescence polarization assay	21	4-(4-Fluoro-2-methy-phenyl)-2-methylsulfanyl-7Hpyrrolo[2/3-d]pyrimidine-5-carboxylic acid amide
P08238	HSP90AB1	Inhibition of fluorescently labeled VER51001 binding to full length human HSP90beta after 30 mins by fluorescence polarization assay	22	4-(2/4-Dimethyl-phenyl)-7H-pyrrolo[2/3-d]pyrimidine-5-carbonitrile
P08238	HSP90AB1	Inhibition of fluorescently labeled VER51001 binding to full length human HSP90beta after 30 mins by fluorescence polarization assay	23	4-(4-Fluoro-2-methyl-phenyl)-2-methoxy-7Hpyrrolo[2/3-d]pyrimidine-5-carbonitrile
P08238	HSP90AB1	Inhibition of fluorescently labeled VER51001 binding to full length human HSP90beta after 30 mins by fluorescence polarization assay	24	4-(4-Fluoro-2-methyl-phenyl)-2-methylamino-7Hpyrrolo[2/3-d]pyrimidine-5-carbonitrile
P08238	HSP90AB1	Inhibition of fluorescently labeled VER51001 binding to full length human HSP90beta after 30 mins by fluorescence polarization assay	25	2-Ethyl-4-(4-fluoro-2-methyl-phenyl)-7H-pyrrolo[2/3-d]pyrimidine-5-carbonitrile
P08238	HSP90AB1	Inhibition of fluorescently labeled VER51001 binding to full length human HSP90beta after 30 mins by fluorescence polarization assay	26	4-[2/4-Dichloro-5-(2-pyrrolidin-1-yl-ethoxy)-phenyl]-2-methylsulfanyl-7H-pyrrolo[2/3-d]pyrimidine-5-carbonitrile
P08238	HSP90AB1	Inhibition of fluorescently labeled VER51001 binding to full length human HSP90beta after 30 mins by fluorescence polarization assay	27	4-[2/4-Dichloro-5-(2-diethylamino-ethoxy)-phenyl]-2-methylsulfanyl-7H-pyrrolo[2/3-d]pyrimidine-5-carbonitrile
P08238	HSP90AB1	Inhibition of fluorescently labeled VER51001 binding to full length human HSP90beta after 30 mins by fluorescence polarization assay	28	4-{2-Chloro-5-[2-((S)-3-fluoro-pyrrolidin-1-yl)-ethoxy]-4-methoxy-phenyl}-2-methylsulfanyl-7H-pyrrolo[2/3-d]pyrimidine-5-carbonitrile
P08238	HSP90AB1	Inhibition of fluorescently labeled VER51001 binding to full length human HSP90beta after 30 mins by fluorescence polarization assay	29	4-{2-Chloro-5-[2-(3/3-difluoro-pyrrolidin-1-yl)-ethoxy]-4-methoxy-phenyl}-2-methylsulfanyl-7H-pyrrolo[2/3-d]pyrimidine-5-carbonitrile
P08238	HSP90AB1	Inhibition of fluorescently labeled VER51001 binding to full length human HSP90beta after 30 mins by fluorescence polarization assay	30	4-(2/4-Dichloro-5-methoxy-phenyl)-2-(2-diethylaminoethylsulfanyl)-7H-pyrrolo[2/3-d]pyrimidine-5-carbonitrile
P08238	HSP90AB1	Inhibition of fluorescently labeled VER51001 binding to full length human HSP90beta after 30 mins by fluorescence polarization assay	31	4-(2-Chloro-4/5-dimethoxy-phenyl)-2-(2-diethylaminoethylsulfanyl)-7H-pyrrolo[2/3-d]pyrimidine-5-carbonitrile
P08238	HSP90AB1	Inhibition of fluorescently labeled VER51001 binding to full length human HSP90beta after 30 mins by fluorescence polarization assay	13b	6-(4-Fluoro-2-methyl-phenyl)-2-methylsulfanyl-9Hpurine
P08238	HSP90AB1	Inhibition of fluorescently labeled VER51001 binding to full length human HSP90beta after 30 mins by fluorescence polarization assay	13c	4-(2-Methylsulfanyl-9H-purin-6-yl)-benzonitrile
P08238	HSP90AB1	Inhibition of fluorescently labeled VER51001 binding to full length human HSP90beta after 30 mins by fluorescence polarization assay	14a	4-(2/4-Dimethyl-phenyl)-2-methylsulfanyl-7Hpyrrolo[2/3-d]pyrimidine
P08238	HSP90AB1	Inhibition of fluorescently labeled VER51001 binding to full length human HSP90beta after 30 mins by fluorescence polarization assay	14b	4-(4-Fluoro-2-methyl-phenyl)-2-methylsulfanyl-7Hpyrrolo[2/3-d]pyrimidine
P08238	HSP90AB1	Inhibition of fluorescently labeled VER51001 binding to full length human HSP90beta after 30 mins by fluorescence polarization assay	9/ NVP-BEP800	2-amino-4-(2/4-dichloro-5-(2-(pyrrolidin-1-yl)ethoxy)phenyl)-N-ethylthieno[2/3-d]pyrimidine-6-carboxamide
P08238	HSP90AB1	Inhibition of fluorescently labeled VER51001 binding to full length human HSP90beta after 30 mins by fluorescence polarization assay	13a	6-(4-Chloro-2-methyl-phenyl)-2-methylsulfanyl-9Hpurine
P68104	EEF1A1	Binding affinity to recombinant human eEF1A1 expressed in HEK293 cells by ITC	A	2-(2-(2-(4-(Ethylamino)-3-nitrophenyl)-3-hydroxy-4-oxo-1/4-dihydroquinoline-7-carboxamido)ethoxy)ethyl 2-(2-oxohexahydro-1H-thieno[3/4-d]-imidazol-4-yl)acetate
P68104	EEF1A1	Binding affinity to recombinant human eEF1A1 expressed in HEK293 cells by ITC	B	2-(2-((4-(3-Hydroxy-4-oxo-1/4-dihydroquinolin-2-yl)-2-nitrophenyl)amino)ethoxy)ethyl 2-(2-Oxohexahydro-1H-thieno-[3/4-d]imidazol-4-yl)acetate
P68104	EEF1A1	Binding affinity to recombinant human eEF1A1 expressed in HEK293 cells by ITC	1	3-hydroxy-2-(3-nitro-4-(piperidin-1-yl)phenyl)quinolin-4(1H)-one
P68104	EEF1A1	Binding affinity to recombinant human eEF1A1 expressed in HEK293 cells by ITC	2	2-(4-(diethylamino)-3-nitrophenyl)-3-hydroxyquinolin-4(1H)-one
P68104	EEF1A1	Binding affinity to recombinant human eEF1A1 expressed in HEK293 cells by ITC	3	2-(4-(ethylamino)-3-nitrophenyl)-3-hydroxyquinolin-4(1H)-one
P68104	EEF1A1	Binding affinity to recombinant human eEF1A1 expressed in HEK293 cells by ITC	4	5-(3-Hydroxy-4-oxo-1/4-dihydroquinolin-2-yl)-2-(piperidin-1-yl)-benzoic Acid
P68104	EEF1A1	Binding affinity to recombinant human eEF1A1 expressed in HEK293 cells by ITC	5	5-(3-Hydroxy-4-oxo-1/4-dihydroquinolin-2-yl)-2-morpholinobenzoic Acid
P68104	EEF1A1	Binding affinity to recombinant human eEF1A1 expressed in HEK293 cells by ITC	6	5-(3-Hydroxy-4-oxo-1/4-dihydroquinolin-2-yl)-2-(piperidin-1-yl)-benzamide
P68104	EEF1A1	Binding affinity to recombinant human eEF1A1 expressed in HEK293 cells by ITC	7	5-(3-Hydroxy-4-oxo-1/4-dihydroquinolin-2-yl)-2-morpholinobenzamide
P68104	EEF1A1	Binding affinity to recombinant human eEF1A1 expressed in HEK293 cells by ITC	8	2-(3-Carbamoyl-4-(piperidin-1-yl)phenyl)-3-hydroxy-4-oxo-N-pentyl-1/4-dihydroquinoline-7-carboxamide
P68104	EEF1A1	Binding affinity to recombinant human eEF1A1 expressed in HEK293 cells by ITC	9	N-Benzyl-2-(3-carbamoyl-4-(piperidin-1-yl)phenyl)-3-hydroxy-4-oxo-1/4-dihydroquinoline-7-carboxamide
P68104	EEF1A1	Binding affinity to recombinant human eEF1A1 expressed in HEK293 cells by ITC	10	3-hydroxy-2-phenylquinolin-4(1H)-one
P68104	EEF1A1	Binding affinity to recombinant human eEF1A1 expressed in HEK293 cells by ITC	Gamendazole	Gamendazole
P08238	HSP90AB1	Inhibition of HSP90 (unknown origin)	12	2/2/2-Trifluoro-1-(4-(7-(2-methyl-1H-benz[d]imidazol-6-yl)-2/3/4/5-tetrahydrobenz[f][1/4]oxazepin-4-ylcarbonyl)phenyl)-ethanone
P08238	HSP90AB1	Inhibition of HSP90 (unknown origin)	13	(7-(1H-Benz[d]imidazol-6-yl)-2/3-dihydrobenz[f][1/4]-oxazepin-4(5H)-yl)(4-(trifluoromethyl)phenyl)methanone
P08238	HSP90AB1	Inhibition of HSP90 (unknown origin)	14	4-(7-(1H-Benz[d]imidazol-6-yl)-2/3/4/5-tetrahydrobenz[f]-[1/4]oxazepin-4-ylcarbonyl)benzenesulfonamide
P08238	HSP90AB1	Inhibition of HSP90 (unknown origin)	15	4-(7-(1H-Benz[d]imidazol-6-yl)-2/3/4/5-tetrahydrobenz[f]-[1/4]oxazepin-4-ylcarbonyl)-N-methylbenzenesulfonamide
P08238	HSP90AB1	Inhibition of HSP90 (unknown origin)	16	(7-(1H-Benz[d]imidazol-6-yl)-2/3-dihydrobenz[f][1/4]-oxazepin-4(5H)-yl)(4-methylsulfonyl)phenyl)methanone
P08238	HSP90AB1	Inhibition of HSP90 (unknown origin)	17	(7-(1H-Benz[d]imidazol-6-yl)-2/3-dihydrobenz[f][1/4]-oxazepin-4(5H)-yl)(4-ethylsulfonyl)phenyl)methanone
P08238	HSP90AB1	Inhibition of HSP90 (unknown origin)	18	(7-(1H-Benz[d]imidazol-6-yl)-2/3-dihydrobenz[f][1/4]-oxazepin-4(5H)-yl)(2-methyl-4-(methylsulfonyl)phenyl)-methanone
P08238	HSP90AB1	Inhibition of HSP90 (unknown origin)	19	(7-(1H-Benz[d]imidazol-6-yl)-2/3-dihydrobenz[f][1/4]-oxazepin-4(5H)-yl)(2-ethyl-4-(methylsulfonyl)phenyl)-methanone
P08238	HSP90AB1	Inhibition of HSP90 (unknown origin)	20	(7-(1H-Benz[d]imidazol-6-yl)-2/3-dihydrobenz[f][1/4]-oxazepin-4(5H)-yl)(4-(methylsulfonyl)-2-propylphenyl)-methanone
P08238	HSP90AB1	Inhibition of HSP90 (unknown origin)	21	(7-(1H-Benz[d]imidazol-6-yl)-2/3-dihydrobenz[f][1/4]-oxazepin-4(5H)-yl)(2-(ethylamino)-4-(methylsulfonyl)phenyl)-methanone
P08238	HSP90AB1	Inhibition of HSP90 (unknown origin)	22	(7-(1H-Benz[d]imidazol-6-yl)-2/3-dihydrobenz[f][1/4]-oxazepin-4(5H)-yl)(2-chloro-4-(methylsulfonyl)phenyl)-methanone
P08238	HSP90AB1	Inhibition of HSP90 (unknown origin)	23	(7-(1H-Benz[d]imidazol-6-yl)-2/3-dihydrobenz[f][1/4]-oxazepin-4(5H)-yl)(2-bromo-4-(methylsulfonyl)phenyl)-methanone
P08238	HSP90AB1	Inhibition of HSP90 (unknown origin)	24	(7-(1H-Benz[d]imidazol-6-yl)-2/3-dihydrobenz[f][1/4]-oxazepin-4(5H)-yl)(3-methyl-4-(methylsulfonyl)phenyl)-methanone
P08238	HSP90AB1	Inhibition of HSP90 (unknown origin)	25	(7-(1H-Benz[d]imidazol-6-yl)-2/3-dihydrobenz[f][1/4]-oxazepin-4(5H)-yl)(3-fluoro-2-methyl-4-(methylsulfonyl)-phenyl)methanone
P08238	HSP90AB1	Inhibition of HSP90 (unknown origin)	26	(7-(1H-Benz[d]imidazol-6-yl)-2/3-dihydrobenz[f][1/4]-oxazepin-4(5H)-yl)(2-ethyl-3-fluoro-4-(methylsulfonyl)phenyl)-methanone
P08238	HSP90AB1	Inhibition of HSP90 (unknown origin)	27	(7-(6-Aminopyridin-3-yl)-2/3-dihydrobenz[f][1/4]oxazepin-4(5H)-yl)(4-(methylsulfonyl)phenyl)methanone
P08238	HSP90AB1	Inhibition of HSP90 (unknown origin)	28/ XL388	(7-(6-Aminopyridin-3-yl)-2/3-dihydrobenz[f][1/4]oxazepin-4(5H)-yl)(3-fluoro-2-methyl-4-(methylsulfonyl)phenyl)-methanone
P08238	HSP90AB1	Inhibition of HSP90 (unknown origin)	1	2/2/2-trifluoro-1-(4-(7-(quinolin-3-yl)-2/3/4/5-tetrahydrobenzo[f][1/4]oxazepine-4-carbonyl)phenyl)ethanone
P08238	HSP90AB1	Inhibition of HSP90 (unknown origin)	1a	2/2/2-Trifluoro-1-(4-(2/3/4/5-tetrahydrobenz[f][1/4]oxazepin-4-ylcarbonyl)phenyl)ethanone
P08238	HSP90AB1	Inhibition of HSP90 (unknown origin)	1b	7-(quinolin-3-yl)-2/3/4/5-tetrahydrobenzo[f][1/4]oxazepine
P08238	HSP90AB1	Inhibition of HSP90 (unknown origin)	1c	Phenyl(7-(quinolin-3-yl)-2/3-dihydrobenz[f][1/4]oxazepin-4(5H)-yl)methanone
P08238	HSP90AB1	Inhibition of HSP90 (unknown origin)	2	2/2/2-Trifluoro-1-(4-(7-(naphthalen-2-yl)-2/3/4/5-tetrahydrobenz[f][1/4]oxazepin-4-ylcarbonyl)phenyl)-ethanone
P08238	HSP90AB1	Inhibition of HSP90 (unknown origin)	3	2/2/2-Trifluoro-1-(4-(7-phenyl-2/3/4/5-tetrahydrobenz[f]-[1/4]oxazepin-4-ylcarbonyl)phenyl)ethanone
P08238	HSP90AB1	Inhibition of HSP90 (unknown origin)	4	2/2/2-Trifluoro-1-(4-(7-(pyridin-3-yl)-2/3/4/5-tetrahydrobenz-[f][1/4]oxazepin-4-ylcarbonyl)phenyl)ethanone
P08238	HSP90AB1	Inhibition of HSP90 (unknown origin)	5	N-(3-(4-(4-(2/2/2-Trifluoroacetyl)benzoyl)-2/3/4/5-tetrahydrobenz[f][1/4]oxazepin-7-yl)phenyl)acetamide
P08238	HSP90AB1	Inhibition of HSP90 (unknown origin)	6	1-(4-(7-(1H-Indazol-6-yl)-2/3/4/5-tetrahydrobenz[f][1/4]-oxazepin-4-ylcarbonyl)phenyl)-2/2/2-trifluoroethanone
P08238	HSP90AB1	Inhibition of HSP90 (unknown origin)	7	1-(4-(7-(1H-Indazol-5-yl)-2/3/4/5-tetrahydrobenz[f][1/4]-oxazepin-4-ylcarbonyl)phenyl)-2/2/2-trifluoroethanone
P08238	HSP90AB1	Inhibition of HSP90 (unknown origin)	8	1-(4-(7-(1H-Indazol-6-yl)-2/3/4/5-tetrahydrobenz[f][1/4]-oxazepin-4-ylcarbonyl)phenyl)ethanone
P08238	HSP90AB1	Inhibition of HSP90 (unknown origin)	9	1-(4-(7-(1-Methyl-H-indazol-6-yl)-2/3/4/5-tetrahydrobenz[f]-[1/4]oxazepin-4-ylcarbonyl)phenyl)ethanone
P08238	HSP90AB1	Inhibition of HSP90 (unknown origin)	10	1-(4-(7-(1H-Pyrazol-4-yl)-2/3/4/5-tetrahydrobenz[f][1/4]-oxazepin-4-ylcarbonyl)phenyl)-2/2/2-trifluoroethanone
P08238	HSP90AB1	Inhibition of HSP90 (unknown origin)	11	1-(4-(7-(1H-Benz[d]imidazol-6-yl)-2/3/4/5-tetrahydrobenz[f]-[1/4]oxazepin-4-ylcarbonyl)phenyl)-2/2/2-trifluoroethanone
P22735	TGM1	Inactivation of human TG1 using AL5 as substrate by colorimetric assay	1	(S)-6-Acrylamido-2-(((benzyloxy)carbonyl)amino)hexanoic Acid
P22735	TGM1	Inactivation of human TG1 using AL5 as substrate by colorimetric assay	2	(S)-2-(6-Acrylamido-2-(((benzyloxy)carbonyl)amino)hexanamido)acetic Acid
P22735	TGM1	Inactivation of human TG1 using AL5 as substrate by colorimetric assay	3	(S)-Benzyl-(1-((5-(dimethylamino)naphthalene)-1-sulfonamido)-10/17-dioxo-3/6-dioxa-9/16-diazanonadec-18-en-11-yl)carbamate
P22735	TGM1	Inactivation of human TG1 using AL5 as substrate by colorimetric assay	4	(S)-Benzyl-(6-acrylamido-1-amino-1-oxohexan-2-yl)carbamate
P22735	TGM1	Inactivation of human TG1 using AL5 as substrate by colorimetric assay	5	(S)-Methyl-2-(6-Acrylamido-2-(((benzyloxy)carbonyl)amino)-hexanamido)acetate
P22735	TGM1	Inactivation of human TG1 using AL5 as substrate by colorimetric assay	10	(S)-Benzyl-(6-acrylamido-1-((4-(5-(dimethylamino)naphthalene-1-sulfonamido)butyl)amino)-1-oxohexan-2-yl)carbamate
P22735	TGM1	Inactivation of human TG1 using AL5 as substrate by colorimetric assay	11	(S)-Benzyl-(6-Acrylamido-1-((3-(5-(dimethylamino)naphthalene-1-sulfonamido)propyl)amino)-1-oxohexan-2-yl)carbamate
P22735	TGM1	Inactivation of human TG1 using AL5 as substrate by colorimetric assay	12	(S)-Benzyl-(6-Acrylamido-1-((2-(5-(dimethylamino)naphthalene-1-sulfonamido)ethyl)amino)-1-oxohexan-2-yl)carbamate
P22735	TGM1	Inactivation of human TG1 using AL5 as substrate by colorimetric assay	13; VA4	(S)-Benzyl-(6-Acrylamido-1-(4-((5-(dimethylamino)naphthalen-1-yl)sulfonyl)piperazin-1-yl)-1-oxohexan-2-yl)carbamate
P22735	TGM1	Inactivation of human TG1 using AL5 as substrate by colorimetric assay	17	(S)-Benzyl-(3-Acrylamido-1-(4-((5-(dimethylamino)naphthalen-1-yl)sulfonyl)piperazin-1-yl)-1-oxopropan-2-yl)carbamate
P22735	TGM1	Inactivation of human TG1 using AL5 as substrate by colorimetric assay	18	(S)-Benzyl-(4-Acrylamido-1-(4-((5-(dimethylamino)naphthalen-1-yl)sulfonyl)piperazin-1-yl)-1-oxobutan-2-yl)carbamate
P22735	TGM1	Inactivation of human TG1 using AL5 as substrate by colorimetric assay	19	(S)-Benzyl-(5-Acrylamido-1-(4-((5-(dimethylamino)naphthalen-1-yl)sulfonyl)piperazin-1-yl)-1-oxopentan-2-yl)carbamate
P22735	TGM1	Inactivation of human TG1 using AL5 as substrate by colorimetric assay	30	(S)-Benzyl-6-Acrylamido-1-(4-(naphthalen-1-ylsulfonyl)piperazin-1-yl)-1-oxohexan-2-yl-carbamate
P22735	TGM1	Inactivation of human TG1 using AL5 as substrate by colorimetric assay	31	(S)-Benzyl-(6-Acrylamido-1-(4-(naphthalen-2-ylsulfonyl)-piperazin-1-yl)-1-oxohexan-2-yl)carbamate
P22735	TGM1	Inactivation of human TG1 using AL5 as substrate by colorimetric assay	32	(S)-Benzyl-(6-Acrylamido-1-oxo-1-(4-(phenylsulfonyl)piperazin-1-yl)hexan-2-yl)carbamate
P22735	TGM1	Inactivation of human TG1 using AL5 as substrate by colorimetric assay	33	(S)-Benzyl-(6-Acrylamido-1-(4-(benzylsulfonyl)piperazin-1-yl)-1-oxohexan-2-yl)carbamate
P22735	TGM1	Inactivation of human TG1 using AL5 as substrate by colorimetric assay	34	(S)-Benzyl-(6-Acrylamido-1-(4-(cyclohexylsulfonyl)piperazin-1-yl)-1-oxohexan-2-yl)carbamate
P22735	TGM1	Inactivation of human TG1 using AL5 as substrate by colorimetric assay	35	(S)-Benzyl-(6-Acrylamido-1-(4-(isopropylsulfonyl)piperazin-1-yl)-1-oxohexan-2-yl)carbamate
P22735	TGM1	Inactivation of human TG1 using AL5 as substrate by colorimetric assay	36	(S)-Benzyl-(6-Acrylamido-1-(4-(ethylsulfonyl)piperazin-1-yl)-1-oxohexan-2-yl)carbamate
P22735	TGM1	Inactivation of human TG1 using AL5 as substrate by colorimetric assay	37	(S)-Benzyl-(6-Acrylamido-1-(4-(methylsulfonyl)piperazin-1-yl)-1-oxohexan-2-yl)carbamate
P22735	TGM1	Inactivation of human TG1 using AL5 as substrate by colorimetric assay	38	(S)-Benzyl-(6-Acrylamido-1-oxo-1-(4-(thiophen-2-ylsulfonyl)-piperazin-1-yl)hexan-2-yl)carbamate
P22735	TGM1	Inactivation of human TG1 using AL5 as substrate by colorimetric assay	49; AA9	(S)-Benzyl-(1-(4-(1-Naphthoyl)piperazin-1-yl)-6-acrylamido-1-oxohexan-2-yl)carbamate
P22735	TGM1	Inactivation of human TG1 using AL5 as substrate by colorimetric assay	50; AA10	(S)-Benzyl-(1-(4-(2-Naphthoyl)piperazin-1-yl)-6-acrylamido-1-oxohexan-2-yl)carbamate
P22735	TGM1	Inactivation of human TG1 using AL5 as substrate by colorimetric assay	51	(S)-Benzyl-(6-Acrylamido-1-(4-benzoylpiperazin-1-yl)-1-oxohexan-2-yl)carbamate
P22735	TGM1	Inactivation of human TG1 using AL5 as substrate by colorimetric assay	52	(S)-Benzyl-(6-Acrylamido-1-oxo-1-(4-(2-phenylacetyl)piperazin-1-yl)hexan-2-yl)carbamate
P22735	TGM1	Inactivation of human TG1 using AL5 as substrate by colorimetric assay	53	(S)-Benzyl-(1-(4-Acetylpiperazin-1-yl)-6-acrylamido-1-oxohexan-2-yl)carbamate
P22735	TGM1	Inactivation of human TG1 using AL5 as substrate by colorimetric assay	54	(S)-Benzyl-(6-Acrylamido-1-oxo-1-(4-picolinoylpiperazin-1-yl)-hexan-2-yl)carbamate
P22735	TGM1	Inactivation of human TG1 using AL5 as substrate by colorimetric assay	55	(S)-Benzyl-(6-Acrylamido-1-(4-nicotinoylpiperazin-1-yl)-1-oxohexan-2-yl)carbamate
P22735	TGM1	Inactivation of human TG1 using AL5 as substrate by colorimetric assay	56	(S)-Benzyl-(6-Acrylamido-1-(4-isonicotinoylpiperazin-1-yl)-1-oxohexan-2-yl)carbamate
P22735	TGM1	Inactivation of human TG1 using AL5 as substrate by colorimetric assay	57; VA5	(S)-Benzyl-(6-Acrylamido-1-(4-(7-hydroxy-2-oxo-2H-chromene-3-carbonyl)piperazin-1-yl)-1-oxohexan-2-yl)carbamate
P22735	TGM1	Inactivation of human TG1 using AL5 as substrate by colorimetric assay	58	(S)-benzyl-(6-acrylamido-1-(4-(2-chlorophenyl)piperazin-1-yl)-1-oxohexan-2-yl)carbamate
P22735	TGM1	Inactivation of human TG1 using AL5 as substrate by colorimetric assay	59	(S)-benzyl-(6-acrylamido-1-morpholino-1-oxohexan-2-yl)carbamate
P62937	PPIA	Binding affinity to cyclophilin A in human Jurkat cell lysates at 1.1 uM after 24 hrs by SDS-PAGE analysis	13	tert-butyl 4-oxo-4-(4-(3-(1-(5-(5-((3aS/4S/6aR)-2-oxohexahydro-1H-thieno[3/4-d]imidazol-4-yl)pentanamido)pentyl)-1H-tetrazol-5-ylsulfonyl)propanamido)butylamino)butylcarbamate
P62937	PPIA	Binding affinity to cyclophilin A in human Jurkat cell lysates at 1.1 uM after 24 hrs by SDS-PAGE analysis	14	N-(5-(5-((21R/22R/Z)-22-((2S/5S/11S/14S/17S/20S/23R/26S/29S/32S)-5-ethyl-11/17/26/29-tetraisobutyl-14/32-diisopropyl-1/7/10/16/20/23/25/28/31-nonamethyl-3/6/9/12/15/18/21/24/27/30/33-undecaoxo-1/4/7/10/13/16/19/22/25/28/31-undecaazacyclotritriacontan-2-yl)-22-hydroxy-21-methyl-3/10/15-trioxo-17-oxa-4/9/14/18-tetraazadocos-18-enylsulfonyl)-1H-tetrazol-1-yl)pentyl)-5-((3aS/4S/6aR)-2-oxohexahydro-1H…
P62937	PPIA	Binding affinity to cyclophilin A in human Jurkat cell lysates at 1.1 uM after 24 hrs by SDS-PAGE analysis	15	N-(5-(5-((21R/22R/Z)-22-((2S/5S/11S/14S/17S/20S/23R/26S/29S/32S)-5-ethyl-11/17/26/29-tetraisobutyl-14/32-diisopropyl-1/7/10/16/20/23/25/28/31-nonamethyl-3/6/9/12/15/18/21/24/27/30/33-undecaoxo-1/4/7/10/13/16/19/22/25/28/31-undecaazacyclotritriacontan-2-yl)-22-hydroxy-21-methyl-3/10/15-trioxo-17-oxa-4/9/14/18-tetraazadocos-18-enylthio)-1H-tetrazol-1-yl)pentyl)-5-((3aS/4S/6aR)-2-oxohexahydro-1H-thi…
P62937	PPIA	Binding affinity to cyclophilin A in human Jurkat cell lysates at 1.1 uM after 24 hrs by SDS-PAGE analysis	16	tert-butyl 4-oxo-4-(4-(3-(1-(5-(5-((3aS/4S/6aR)-2-oxohexahydro-1H-thieno[3/4-d]imidazol-4-yl)pentanamido)pentyl)-1H-tetrazol-5-ylthio)propanamido)butylamino)butylcarbamate
P62937	PPIA	Inhibition of cyclophilin A	3	3-(pyridin-2-yl)-1H-pyrazole-5-carboxylic acid
P62937	PPIA	Inhibition of cyclophilin A	4	5-(2-methoxyphenyl)furan-2-carboxylic acid
P62937	PPIA	Inhibition of cyclophilin A	5	2-phenyl-1H-imidazole-4-carboxylic acid
P62937	PPIA	Inhibition of cyclophilin A	10a	5-methyl-2-phenyl-1H-imidazole-4-carboxylic acid
P62937	PPIA	Inhibition of cyclophilin A	10b	5-methyl-2-(3-(trifluoromethyl)phenyl)-1H-imidazole-4-carboxylic acid
P62937	PPIA	Inhibition of cyclophilin A	10c	5-methyl-2-m-tolyl-1H-imidazole-4-carboxylic acid
P62937	PPIA	Inhibition of cyclophilin A	10d	2-(3-cyanophenyl)-5-methyl-1H-imidazole-4-carboxylic acid
P62937	PPIA	Inhibition of cyclophilin A	10e	2-(3-chlorophenyl)-5-methyl-1H-imidazole-4-carboxylic acid
P62937	PPIA	Inhibition of cyclophilin A	10f	2-(3-methoxyphenyl)-5-methyl-1H-imidazole-4-carboxylic acid
P62937	PPIA	Inhibition of cyclophilin A	14a	2-phenyl-1H-imidazole-4/5-dicarboxylic acid
P62937	PPIA	Inhibition of cyclophilin A	14b	2-(3-fluorophenyl)-1H-imidazole-4/5-dicarboxylic acid
P62937	PPIA	Inhibition of cyclophilin A	16a	4-(methylcarbamoyl)-2-phenyl-1H-imidazole-5-carboxylic acid
P62937	PPIA	Inhibition of cyclophilin A	16b	4-(ethylcarbamoyl)-2-phenyl-1H-imidazole-5-carboxylic acid
P62937	PPIA	Inhibition of cyclophilin A	16c	4-(benzylcarbamoyl)-2-phenyl-1H-imidazole-5-carboxylic acid
P62937	PPIA	Inhibition of cyclophilin A	16d	4-(morpholine-4-carbonyl)-2-phenyl-1H-imidazole-5-carboxylic acid
P62937	PPIA	Inhibition of cyclophilin A	16e	4-(benzyl(methyl)carbamoyl)-2-phenyl-1H-imidazole-5-carboxylic acid
P62937	PPIA	Inhibition of cyclophilin A	16f	4-(benzyl(2-ethoxy-2-oxoethyl)carbamoyl)-2-phenyl-1H-imidazole-5-carboxylic acid
P62937	PPIA	Inhibition of cyclophilin A	16g	4-(dibenzylcarbamoyl)-2-phenyl-1H-imidazole-5-carboxylic acid
P62937	PPIA	Inhibition of cyclophilin A	16h	4-((carboxymethyl)(methyl)carbamoyl)-2-phenyl-1H-imidazole-5-carboxylic acid
P62937	PPIA	Inhibition of cyclophilin A	16i	4-((2-amino-2-oxoethyl)(methyl)carbamoyl)-2-phenyl-1H-imidazole-5-carboxylic acid
P62937	PPIA	Inhibition of cyclophilin A	16j	4-((2-amino-2-oxoethyl)(benzo[d]thiazol-2-ylmethyl)carbamoyl)-2-phenyl-1H-imidazole-5-carboxylic acid
P62937	PPIA	Inhibition of cyclophilin A	17	4-(benzyl(methyl)carbamoyl)-2-(3-chlorophenyl)-1H-imidazole-5-carboxylic acid
P62937	PPIA	Inhibition of cyclophilin A	18	2-(3-chlorophenyl)-4-(morpholine-4-carbonyl)-1H-imidazole-5-carboxylic acid
P62937	PPIA	Inhibition of cyclophilin A	19	2-(3-chlorophenyl)-4-(dibenzylcarbamoyl)-1H-imidazole-5-carboxylic acid
P62937	PPIA	Inhibition of cyclophilin A	20	4-(benzyl(phenethyl)carbamoyl)-2-phenyl-1H-imidazole-5-carboxylic acid
P49411	TUFM	Kinobeads (epsilon)/ multiple immobilized ATP-competitive broad spectrum kinase inhibitors/ used to assess residual binding of ~300 proteins simultaneously from cell lysate in the presence of a compound. Quantitative readout performed by mass spectrometry.	Abemaciclib	Abemaciclib
P49411	TUFM	Kinobeads (epsilon)/ multiple immobilized ATP-competitive broad spectrum kinase inhibitors/ used to assess residual binding of ~300 proteins simultaneously from cell lysate in the presence of a compound. Quantitative readout performed by mass spectrometry.	Lucitanib	Lucitanib
P49411	TUFM	Kinobeads (epsilon)/ multiple immobilized ATP-competitive broad spectrum kinase inhibitors/ used to assess residual binding of ~300 proteins simultaneously from cell lysate in the presence of a compound. Quantitative readout performed by mass spectrometry.	CP-547632	CP-547632
P49411	TUFM	Kinobeads (epsilon)/ multiple immobilized ATP-competitive broad spectrum kinase inhibitors/ used to assess residual binding of ~300 proteins simultaneously from cell lysate in the presence of a compound. Quantitative readout performed by mass spectrometry.	VX-702	VX-702
P49411	TUFM	Kinobeads (epsilon)/ multiple immobilized ATP-competitive broad spectrum kinase inhibitors/ used to assess residual binding of ~300 proteins simultaneously from cell lysate in the presence of a compound. Quantitative readout performed by mass spectrometry.	ASP-3026	ASP-3026
P49411	TUFM	Kinobeads (epsilon)/ multiple immobilized ATP-competitive broad spectrum kinase inhibitors/ used to assess residual binding of ~300 proteins simultaneously from cell lysate in the presence of a compound. Quantitative readout performed by mass spectrometry.	Golvatinib	Golvatinib
P49411	TUFM	Kinobeads (epsilon)/ multiple immobilized ATP-competitive broad spectrum kinase inhibitors/ used to assess residual binding of ~300 proteins simultaneously from cell lysate in the presence of a compound. Quantitative readout performed by mass spectrometry.	Rabusertib	Rabusertib
P49411	TUFM	Kinobeads (epsilon)/ multiple immobilized ATP-competitive broad spectrum kinase inhibitors/ used to assess residual binding of ~300 proteins simultaneously from cell lysate in the presence of a compound. Quantitative readout performed by mass spectrometry.	Varlitinib	Varlitinib
P49411	TUFM	Kinobeads (epsilon)/ multiple immobilized ATP-competitive broad spectrum kinase inhibitors/ used to assess residual binding of ~300 proteins simultaneously from cell lysate in the presence of a compound. Quantitative readout performed by mass spectrometry.	XL-228	XL-228
P49411	TUFM	Kinobeads (epsilon)/ multiple immobilized ATP-competitive broad spectrum kinase inhibitors/ used to assess residual binding of ~300 proteins simultaneously from cell lysate in the presence of a compound. Quantitative readout performed by mass spectrometry.	Barasertib_HQPA	Barasertib_HQPA
P49411	TUFM	Kinobeads (epsilon)/ multiple immobilized ATP-competitive broad spectrum kinase inhibitors/ used to assess residual binding of ~300 proteins simultaneously from cell lysate in the presence of a compound. Quantitative readout performed by mass spectrometry.	Hydroxyfasudil	Hydroxyfasudil
P49411	TUFM	Kinobeads (epsilon)/ multiple immobilized ATP-competitive broad spectrum kinase inhibitors/ used to assess residual binding of ~300 proteins simultaneously from cell lysate in the presence of a compound. Quantitative readout performed by mass spectrometry.	Orantinib	Orantinib
P49411	TUFM	Kinobeads (epsilon)/ multiple immobilized ATP-competitive broad spectrum kinase inhibitors/ used to assess residual binding of ~300 proteins simultaneously from cell lysate in the presence of a compound. Quantitative readout performed by mass spectrometry.	PF-03814735	PF-03814735
P49411	TUFM	Kinobeads (epsilon)/ multiple immobilized ATP-competitive broad spectrum kinase inhibitors/ used to assess residual binding of ~300 proteins simultaneously from cell lysate in the presence of a compound. Quantitative readout performed by mass spectrometry.	Poziotinib	Poziotinib
P49411	TUFM	Kinobeads (epsilon)/ multiple immobilized ATP-competitive broad spectrum kinase inhibitors/ used to assess residual binding of ~300 proteins simultaneously from cell lysate in the presence of a compound. Quantitative readout performed by mass spectrometry.	BI-847325	BI-847325
P49411	TUFM	Kinobeads (epsilon)/ multiple immobilized ATP-competitive broad spectrum kinase inhibitors/ used to assess residual binding of ~300 proteins simultaneously from cell lysate in the presence of a compound. Quantitative readout performed by mass spectrometry.	SGI-1776	SGI-1776
P49411	TUFM	Kinobeads (epsilon)/ multiple immobilized ATP-competitive broad spectrum kinase inhibitors/ used to assess residual binding of ~300 proteins simultaneously from cell lysate in the presence of a compound. Quantitative readout performed by mass spectrometry.	Barasertib	Barasertib
P49411	TUFM	Kinobeads (epsilon)/ multiple immobilized ATP-competitive broad spectrum kinase inhibitors/ used to assess residual binding of ~300 proteins simultaneously from cell lysate in the presence of a compound. Quantitative readout performed by mass spectrometry.	Saracatinib	Saracatinib
P49411	TUFM	Kinobeads (epsilon)/ multiple immobilized ATP-competitive broad spectrum kinase inhibitors/ used to assess residual binding of ~300 proteins simultaneously from cell lysate in the presence of a compound. Quantitative readout performed by mass spectrometry.	AZD-8186	AZD-8186
P49411	TUFM	Kinobeads (epsilon)/ multiple immobilized ATP-competitive broad spectrum kinase inhibitors/ used to assess residual binding of ~300 proteins simultaneously from cell lysate in the presence of a compound. Quantitative readout performed by mass spectrometry.	Alvocidib	Alvocidib
P49411	TUFM	Kinobeads (epsilon)/ multiple immobilized ATP-competitive broad spectrum kinase inhibitors/ used to assess residual binding of ~300 proteins simultaneously from cell lysate in the presence of a compound. Quantitative readout performed by mass spectrometry.	Linsitinib	Linsitinib
P49411	TUFM	Kinobeads (epsilon)/ multiple immobilized ATP-competitive broad spectrum kinase inhibitors/ used to assess residual binding of ~300 proteins simultaneously from cell lysate in the presence of a compound. Quantitative readout performed by mass spectrometry.	Foretinib	Foretinib
P49411	TUFM	Kinobeads (epsilon)/ multiple immobilized ATP-competitive broad spectrum kinase inhibitors/ used to assess residual binding of ~300 proteins simultaneously from cell lysate in the presence of a compound. Quantitative readout performed by mass spectrometry.	AZD-2014	AZD-2014
P49411	TUFM	Kinobeads (epsilon)/ multiple immobilized ATP-competitive broad spectrum kinase inhibitors/ used to assess residual binding of ~300 proteins simultaneously from cell lysate in the presence of a compound. Quantitative readout performed by mass spectrometry.	JNJ-26483327	JNJ-26483327
P49411	TUFM	Kinobeads (epsilon)/ multiple immobilized ATP-competitive broad spectrum kinase inhibitors/ used to assess residual binding of ~300 proteins simultaneously from cell lysate in the presence of a compound. Quantitative readout performed by mass spectrometry.	Tandutinib	Tandutinib
P49411	TUFM	Kinobeads (epsilon)/ multiple immobilized ATP-competitive broad spectrum kinase inhibitors/ used to assess residual binding of ~300 proteins simultaneously from cell lysate in the presence of a compound. Quantitative readout performed by mass spectrometry.	MLN-8054	MLN-8054
P49411	TUFM	Kinobeads (epsilon)/ multiple immobilized ATP-competitive broad spectrum kinase inhibitors/ used to assess residual binding of ~300 proteins simultaneously from cell lysate in the presence of a compound. Quantitative readout performed by mass spectrometry.	Milciclib	Milciclib
P49411	TUFM	Kinobeads (epsilon)/ multiple immobilized ATP-competitive broad spectrum kinase inhibitors/ used to assess residual binding of ~300 proteins simultaneously from cell lysate in the presence of a compound. Quantitative readout performed by mass spectrometry.	PF-04691502	PF-04691502
P49411	TUFM	Kinobeads (epsilon)/ multiple immobilized ATP-competitive broad spectrum kinase inhibitors/ used to assess residual binding of ~300 proteins simultaneously from cell lysate in the presence of a compound. Quantitative readout performed by mass spectrometry.	Sapitinib	Sapitinib
P49411	TUFM	Kinobeads (epsilon)/ multiple immobilized ATP-competitive broad spectrum kinase inhibitors/ used to assess residual binding of ~300 proteins simultaneously from cell lysate in the presence of a compound. Quantitative readout performed by mass spectrometry.	AC-480	AC-480
P49411	TUFM	Kinobeads (epsilon)/ multiple immobilized ATP-competitive broad spectrum kinase inhibitors/ used to assess residual binding of ~300 proteins simultaneously from cell lysate in the presence of a compound. Quantitative readout performed by mass spectrometry.	GSK-2110183	GSK-2110183
P49411	TUFM	Kinobeads (epsilon)/ multiple immobilized ATP-competitive broad spectrum kinase inhibitors/ used to assess residual binding of ~300 proteins simultaneously from cell lysate in the presence of a compound. Quantitative readout performed by mass spectrometry.	Tideglusib	Tideglusib
P49411	TUFM	Kinobeads (epsilon)/ multiple immobilized ATP-competitive broad spectrum kinase inhibitors/ used to assess residual binding of ~300 proteins simultaneously from cell lysate in the presence of a compound. Quantitative readout performed by mass spectrometry.	SNS-314	SNS-314
P49411	TUFM	Kinobeads (epsilon)/ multiple immobilized ATP-competitive broad spectrum kinase inhibitors/ used to assess residual binding of ~300 proteins simultaneously from cell lysate in the presence of a compound. Quantitative readout performed by mass spectrometry.	Perifosine	Perifosine
P49411	TUFM	Kinobeads (epsilon)/ multiple immobilized ATP-competitive broad spectrum kinase inhibitors/ used to assess residual binding of ~300 proteins simultaneously from cell lysate in the presence of a compound. Quantitative readout performed by mass spectrometry.	RDEA-436	RDEA-436
P49411	TUFM	Kinobeads (epsilon)/ multiple immobilized ATP-competitive broad spectrum kinase inhibitors/ used to assess residual binding of ~300 proteins simultaneously from cell lysate in the presence of a compound. Quantitative readout performed by mass spectrometry.	Apitolisib	Apitolisib
P49411	TUFM	Kinobeads (epsilon)/ multiple immobilized ATP-competitive broad spectrum kinase inhibitors/ used to assess residual binding of ~300 proteins simultaneously from cell lysate in the presence of a compound. Quantitative readout performed by mass spectrometry.	MK-8033	MK-8033
P49411	TUFM	Kinobeads (epsilon)/ multiple immobilized ATP-competitive broad spectrum kinase inhibitors/ used to assess residual binding of ~300 proteins simultaneously from cell lysate in the presence of a compound. Quantitative readout performed by mass spectrometry.	Volasertib	Volasertib
P49411	TUFM	Kinobeads (epsilon)/ multiple immobilized ATP-competitive broad spectrum kinase inhibitors/ used to assess residual binding of ~300 proteins simultaneously from cell lysate in the presence of a compound. Quantitative readout performed by mass spectrometry.	AV-412	AV-412
P49411	TUFM	Kinobeads (epsilon)/ multiple immobilized ATP-competitive broad spectrum kinase inhibitors/ used to assess residual binding of ~300 proteins simultaneously from cell lysate in the presence of a compound. Quantitative readout performed by mass spectrometry.	AZD-7762	AZD-7762
P49411	TUFM	Kinobeads (epsilon)/ multiple immobilized ATP-competitive broad spectrum kinase inhibitors/ used to assess residual binding of ~300 proteins simultaneously from cell lysate in the presence of a compound. Quantitative readout performed by mass spectrometry.	Triciribine	Triciribine
P49411	TUFM	Kinobeads (epsilon)/ multiple immobilized ATP-competitive broad spectrum kinase inhibitors/ used to assess residual binding of ~300 proteins simultaneously from cell lysate in the presence of a compound. Quantitative readout performed by mass spectrometry.	Cyc-116	Cyc-116
P49411	TUFM	Kinobeads (epsilon)/ multiple immobilized ATP-competitive broad spectrum kinase inhibitors/ used to assess residual binding of ~300 proteins simultaneously from cell lysate in the presence of a compound. Quantitative readout performed by mass spectrometry.	AEW-541	AEW-541
P49411	TUFM	Kinobeads (epsilon)/ multiple immobilized ATP-competitive broad spectrum kinase inhibitors/ used to assess residual binding of ~300 proteins simultaneously from cell lysate in the presence of a compound. Quantitative readout performed by mass spectrometry.	XL-413	XL-413
P49411	TUFM	Kinobeads (epsilon)/ multiple immobilized ATP-competitive broad spectrum kinase inhibitors/ used to assess residual binding of ~300 proteins simultaneously from cell lysate in the presence of a compound. Quantitative readout performed by mass spectrometry.	Gilteritinib	Gilteritinib
P49411	TUFM	Kinobeads (epsilon)/ multiple immobilized ATP-competitive broad spectrum kinase inhibitors/ used to assess residual binding of ~300 proteins simultaneously from cell lysate in the presence of a compound. Quantitative readout performed by mass spectrometry.	KW-2449	KW-2449
P49411	TUFM	Kinobeads (epsilon)/ multiple immobilized ATP-competitive broad spectrum kinase inhibitors/ used to assess residual binding of ~300 proteins simultaneously from cell lysate in the presence of a compound. Quantitative readout performed by mass spectrometry.	PD-325901	PD-325901
P49411	TUFM	Kinobeads (epsilon)/ multiple immobilized ATP-competitive broad spectrum kinase inhibitors/ used to assess residual binding of ~300 proteins simultaneously from cell lysate in the presence of a compound. Quantitative readout performed by mass spectrometry.	Sonolisib	Sonolisib
P49411	TUFM	Kinobeads (epsilon)/ multiple immobilized ATP-competitive broad spectrum kinase inhibitors/ used to assess residual binding of ~300 proteins simultaneously from cell lysate in the presence of a compound. Quantitative readout performed by mass spectrometry.	AZD-1208	AZD-1208
P49411	TUFM	Kinobeads (epsilon)/ multiple immobilized ATP-competitive broad spectrum kinase inhibitors/ used to assess residual binding of ~300 proteins simultaneously from cell lysate in the presence of a compound. Quantitative readout performed by mass spectrometry.	Pacritinib	Pacritinib
P49411	TUFM	Kinobeads (epsilon)/ multiple immobilized ATP-competitive broad spectrum kinase inhibitors/ used to assess residual binding of ~300 proteins simultaneously from cell lysate in the presence of a compound. Quantitative readout performed by mass spectrometry.	BMS-754807	BMS-754807
P49411	TUFM	Kinobeads (epsilon)/ multiple immobilized ATP-competitive broad spectrum kinase inhibitors/ used to assess residual binding of ~300 proteins simultaneously from cell lysate in the presence of a compound. Quantitative readout performed by mass spectrometry.	Cediranib	Cediranib
P49411	TUFM	Kinobeads (epsilon)/ multiple immobilized ATP-competitive broad spectrum kinase inhibitors/ used to assess residual binding of ~300 proteins simultaneously from cell lysate in the presence of a compound. Quantitative readout performed by mass spectrometry.	CP-724714	CP-724714
P49411	TUFM	Kinobeads (epsilon)/ multiple immobilized ATP-competitive broad spectrum kinase inhibitors/ used to assess residual binding of ~300 proteins simultaneously from cell lysate in the presence of a compound. Quantitative readout performed by mass spectrometry.	TAK-285	TAK-285
P49411	TUFM	Kinobeads (epsilon)/ multiple immobilized ATP-competitive broad spectrum kinase inhibitors/ used to assess residual binding of ~300 proteins simultaneously from cell lysate in the presence of a compound. Quantitative readout performed by mass spectrometry.	Certican	Certican
P49411	TUFM	Kinobeads (epsilon)/ multiple immobilized ATP-competitive broad spectrum kinase inhibitors/ used to assess residual binding of ~300 proteins simultaneously from cell lysate in the presence of a compound. Quantitative readout performed by mass spectrometry.	GSK-2636771	GSK-2636771
P49411	TUFM	Kinobeads (epsilon)/ multiple immobilized ATP-competitive broad spectrum kinase inhibitors/ used to assess residual binding of ~300 proteins simultaneously from cell lysate in the presence of a compound. Quantitative readout performed by mass spectrometry.	Copanlisib	Copanlisib
P49411	TUFM	Kinobeads (epsilon)/ multiple immobilized ATP-competitive broad spectrum kinase inhibitors/ used to assess residual binding of ~300 proteins simultaneously from cell lysate in the presence of a compound. Quantitative readout performed by mass spectrometry.	MK-2461	MK-2461
P49411	TUFM	Kinobeads (epsilon)/ multiple immobilized ATP-competitive broad spectrum kinase inhibitors/ used to assess residual binding of ~300 proteins simultaneously from cell lysate in the presence of a compound. Quantitative readout performed by mass spectrometry.	Dovitinib	Dovitinib
P49411	TUFM	Kinobeads (epsilon)/ multiple immobilized ATP-competitive broad spectrum kinase inhibitors/ used to assess residual binding of ~300 proteins simultaneously from cell lysate in the presence of a compound. Quantitative readout performed by mass spectrometry.	AZD-5438	AZD-5438
P49411	TUFM	Kinobeads (epsilon)/ multiple immobilized ATP-competitive broad spectrum kinase inhibitors/ used to assess residual binding of ~300 proteins simultaneously from cell lysate in the presence of a compound. Quantitative readout performed by mass spectrometry.	Rigosertib	Rigosertib
P49411	TUFM	Kinobeads (epsilon)/ multiple immobilized ATP-competitive broad spectrum kinase inhibitors/ used to assess residual binding of ~300 proteins simultaneously from cell lysate in the presence of a compound. Quantitative readout performed by mass spectrometry.	SB-1317	SB-1317
P49411	TUFM	Kinobeads (epsilon)/ multiple immobilized ATP-competitive broad spectrum kinase inhibitors/ used to assess residual binding of ~300 proteins simultaneously from cell lysate in the presence of a compound. Quantitative readout performed by mass spectrometry.	Tanzisertib	Tanzisertib
P49411	TUFM	Kinobeads (epsilon)/ multiple immobilized ATP-competitive broad spectrum kinase inhibitors/ used to assess residual binding of ~300 proteins simultaneously from cell lysate in the presence of a compound. Quantitative readout performed by mass spectrometry.	Gedatolisib	Gedatolisib
P49411	TUFM	Kinobeads (epsilon)/ multiple immobilized ATP-competitive broad spectrum kinase inhibitors/ used to assess residual binding of ~300 proteins simultaneously from cell lysate in the presence of a compound. Quantitative readout performed by mass spectrometry.	CH-5183284	CH-5183284
P49411	TUFM	Kinobeads (epsilon)/ multiple immobilized ATP-competitive broad spectrum kinase inhibitors/ used to assess residual binding of ~300 proteins simultaneously from cell lysate in the presence of a compound. Quantitative readout performed by mass spectrometry.	MGCD-265	MGCD-265
P49411	TUFM	Kinobeads (epsilon)/ multiple immobilized ATP-competitive broad spectrum kinase inhibitors/ used to assess residual binding of ~300 proteins simultaneously from cell lysate in the presence of a compound. Quantitative readout performed by mass spectrometry.	ARRY-380	ARRY-380
P49411	TUFM	Kinobeads (epsilon)/ multiple immobilized ATP-competitive broad spectrum kinase inhibitors/ used to assess residual binding of ~300 proteins simultaneously from cell lysate in the presence of a compound. Quantitative readout performed by mass spectrometry.	Canertinib	Canertinib
P49411	TUFM	Kinobeads (epsilon)/ multiple immobilized ATP-competitive broad spectrum kinase inhibitors/ used to assess residual binding of ~300 proteins simultaneously from cell lysate in the presence of a compound. Quantitative readout performed by mass spectrometry.	Losmapimod	Losmapimod
P49411	TUFM	Kinobeads (epsilon)/ multiple immobilized ATP-competitive broad spectrum kinase inhibitors/ used to assess residual binding of ~300 proteins simultaneously from cell lysate in the presence of a compound. Quantitative readout performed by mass spectrometry.	UCN-01	UCN-01
P49411	TUFM	Kinobeads (epsilon)/ multiple immobilized ATP-competitive broad spectrum kinase inhibitors/ used to assess residual binding of ~300 proteins simultaneously from cell lysate in the presence of a compound. Quantitative readout performed by mass spectrometry.	MK-1775	MK-1775
P49411	TUFM	Kinobeads (epsilon)/ multiple immobilized ATP-competitive broad spectrum kinase inhibitors/ used to assess residual binding of ~300 proteins simultaneously from cell lysate in the presence of a compound. Quantitative readout performed by mass spectrometry.	AMG-208	AMG-208
P49411	TUFM	Kinobeads (epsilon)/ multiple immobilized ATP-competitive broad spectrum kinase inhibitors/ used to assess residual binding of ~300 proteins simultaneously from cell lysate in the presence of a compound. Quantitative readout performed by mass spectrometry.	Momelotinib	Momelotinib
P49411	TUFM	Kinobeads (epsilon)/ multiple immobilized ATP-competitive broad spectrum kinase inhibitors/ used to assess residual binding of ~300 proteins simultaneously from cell lysate in the presence of a compound. Quantitative readout performed by mass spectrometry.	Pilaralisib-analogue	Pilaralisib-analogue
P49411	TUFM	Kinobeads (epsilon)/ multiple immobilized ATP-competitive broad spectrum kinase inhibitors/ used to assess residual binding of ~300 proteins simultaneously from cell lysate in the presence of a compound. Quantitative readout performed by mass spectrometry.	BI-2536	BI-2536
P49411	TUFM	Kinobeads (epsilon)/ multiple immobilized ATP-competitive broad spectrum kinase inhibitors/ used to assess residual binding of ~300 proteins simultaneously from cell lysate in the presence of a compound. Quantitative readout performed by mass spectrometry.	Tesevatinib	Tesevatinib
P49411	TUFM	Kinobeads (epsilon)/ multiple immobilized ATP-competitive broad spectrum kinase inhibitors/ used to assess residual binding of ~300 proteins simultaneously from cell lysate in the presence of a compound. Quantitative readout performed by mass spectrometry.	AZD-1480	AZD-1480
P49411	TUFM	Kinobeads (epsilon)/ multiple immobilized ATP-competitive broad spectrum kinase inhibitors/ used to assess residual binding of ~300 proteins simultaneously from cell lysate in the presence of a compound. Quantitative readout performed by mass spectrometry.	HMN-214	HMN-214
P49411	TUFM	Kinobeads (epsilon)/ multiple immobilized ATP-competitive broad spectrum kinase inhibitors/ used to assess residual binding of ~300 proteins simultaneously from cell lysate in the presence of a compound. Quantitative readout performed by mass spectrometry.	Cerdulatinib	Cerdulatinib Hydrochloride
P49411	TUFM	Kinobeads (epsilon)/ multiple immobilized ATP-competitive broad spectrum kinase inhibitors/ used to assess residual binding of ~300 proteins simultaneously from cell lysate in the presence of a compound. Quantitative readout performed by mass spectrometry.	OTS-167	OTS-167
P49411	TUFM	Kinobeads (epsilon)/ multiple immobilized ATP-competitive broad spectrum kinase inhibitors/ used to assess residual binding of ~300 proteins simultaneously from cell lysate in the presence of a compound. Quantitative readout performed by mass spectrometry.	PF-04217903	PF-04217903
P49411	TUFM	Kinobeads (epsilon)/ multiple immobilized ATP-competitive broad spectrum kinase inhibitors/ used to assess residual binding of ~300 proteins simultaneously from cell lysate in the presence of a compound. Quantitative readout performed by mass spectrometry.	PF-477736	PF-477736
P49411	TUFM	Kinobeads (epsilon)/ multiple immobilized ATP-competitive broad spectrum kinase inhibitors/ used to assess residual binding of ~300 proteins simultaneously from cell lysate in the presence of a compound. Quantitative readout performed by mass spectrometry.	Linifanib	Linifanib
P49411	TUFM	Kinobeads (epsilon)/ multiple immobilized ATP-competitive broad spectrum kinase inhibitors/ used to assess residual binding of ~300 proteins simultaneously from cell lysate in the presence of a compound. Quantitative readout performed by mass spectrometry.	BMS-777607	BMS-777607
P49411	TUFM	Kinobeads (epsilon)/ multiple immobilized ATP-competitive broad spectrum kinase inhibitors/ used to assess residual binding of ~300 proteins simultaneously from cell lysate in the presence of a compound. Quantitative readout performed by mass spectrometry.	JANEX-1	JANEX-1
P49411	TUFM	Kinobeads (epsilon)/ multiple immobilized ATP-competitive broad spectrum kinase inhibitors/ used to assess residual binding of ~300 proteins simultaneously from cell lysate in the presence of a compound. Quantitative readout performed by mass spectrometry.	Brivanib	Brivanib
P49411	TUFM	Kinobeads (epsilon)/ multiple immobilized ATP-competitive broad spectrum kinase inhibitors/ used to assess residual binding of ~300 proteins simultaneously from cell lysate in the presence of a compound. Quantitative readout performed by mass spectrometry.	RGB-286638	RGB-286638
P49411	TUFM	Kinobeads (epsilon)/ multiple immobilized ATP-competitive broad spectrum kinase inhibitors/ used to assess residual binding of ~300 proteins simultaneously from cell lysate in the presence of a compound. Quantitative readout performed by mass spectrometry.	MK-2206	MK-2206
P49411	TUFM	Kinobeads (epsilon)/ multiple immobilized ATP-competitive broad spectrum kinase inhibitors/ used to assess residual binding of ~300 proteins simultaneously from cell lysate in the presence of a compound. Quantitative readout performed by mass spectrometry.	Talmapimod	Talmapimod
P49411	TUFM	Kinobeads (epsilon)/ multiple immobilized ATP-competitive broad spectrum kinase inhibitors/ used to assess residual binding of ~300 proteins simultaneously from cell lysate in the presence of a compound. Quantitative readout performed by mass spectrometry.	Volitinib	Volitinib
P49411	TUFM	Kinobeads (epsilon)/ multiple immobilized ATP-competitive broad spectrum kinase inhibitors/ used to assess residual binding of ~300 proteins simultaneously from cell lysate in the presence of a compound. Quantitative readout performed by mass spectrometry.	AT-9283	AT-9283
P49411	TUFM	Kinobeads (epsilon)/ multiple immobilized ATP-competitive broad spectrum kinase inhibitors/ used to assess residual binding of ~300 proteins simultaneously from cell lysate in the presence of a compound. Quantitative readout performed by mass spectrometry.	Rapamycin	Rapamycin
P49411	TUFM	Kinobeads (epsilon)/ multiple immobilized ATP-competitive broad spectrum kinase inhibitors/ used to assess residual binding of ~300 proteins simultaneously from cell lysate in the presence of a compound. Quantitative readout performed by mass spectrometry.	Apatinib	Apatinib
P49411	TUFM	Kinobeads (epsilon)/ multiple immobilized ATP-competitive broad spectrum kinase inhibitors/ used to assess residual binding of ~300 proteins simultaneously from cell lysate in the presence of a compound. Quantitative readout performed by mass spectrometry.	Pelitinib	Pelitinib
P49411	TUFM	Kinobeads (epsilon)/ multiple immobilized ATP-competitive broad spectrum kinase inhibitors/ used to assess residual binding of ~300 proteins simultaneously from cell lysate in the presence of a compound. Quantitative readout performed by mass spectrometry.	PHA-793887	PHA-793887
P49411	TUFM	Kinobeads (epsilon)/ multiple immobilized ATP-competitive broad spectrum kinase inhibitors/ used to assess residual binding of ~300 proteins simultaneously from cell lysate in the presence of a compound. Quantitative readout performed by mass spectrometry.	KX2-391	KX2-391
P49411	TUFM	Kinobeads (epsilon)/ multiple immobilized ATP-competitive broad spectrum kinase inhibitors/ used to assess residual binding of ~300 proteins simultaneously from cell lysate in the presence of a compound. Quantitative readout performed by mass spectrometry.	Sotrastaurin	Sotrastaurin
P49411	TUFM	Kinobeads (epsilon)/ multiple immobilized ATP-competitive broad spectrum kinase inhibitors/ used to assess residual binding of ~300 proteins simultaneously from cell lysate in the presence of a compound. Quantitative readout performed by mass spectrometry.	GSK-1070916	GSK-1070916
P49411	TUFM	Kinobeads (epsilon)/ multiple immobilized ATP-competitive broad spectrum kinase inhibitors/ used to assess residual binding of ~300 proteins simultaneously from cell lysate in the presence of a compound. Quantitative readout performed by mass spectrometry.	SU-14813	SU-14813
P49411	TUFM	Kinobeads (epsilon)/ multiple immobilized ATP-competitive broad spectrum kinase inhibitors/ used to assess residual binding of ~300 proteins simultaneously from cell lysate in the presence of a compound. Quantitative readout performed by mass spectrometry.	Entrectinib	Entrectinib
P49411	TUFM	Kinobeads (epsilon)/ multiple immobilized ATP-competitive broad spectrum kinase inhibitors/ used to assess residual binding of ~300 proteins simultaneously from cell lysate in the presence of a compound. Quantitative readout performed by mass spectrometry.	Motesanib	Motesanib
P49411	TUFM	Kinobeads (epsilon)/ multiple immobilized ATP-competitive broad spectrum kinase inhibitors/ used to assess residual binding of ~300 proteins simultaneously from cell lysate in the presence of a compound. Quantitative readout performed by mass spectrometry.	AEE-788	AEE-788
P49411	TUFM	Kinobeads (epsilon)/ multiple immobilized ATP-competitive broad spectrum kinase inhibitors/ used to assess residual binding of ~300 proteins simultaneously from cell lysate in the presence of a compound. Quantitative readout performed by mass spectrometry.	CUDC-101	CUDC-101
P49411	TUFM	Kinobeads (epsilon)/ multiple immobilized ATP-competitive broad spectrum kinase inhibitors/ used to assess residual binding of ~300 proteins simultaneously from cell lysate in the presence of a compound. Quantitative readout performed by mass spectrometry.	Pexmetinib	Pexmetinib
P49411	TUFM	Kinobeads (epsilon)/ multiple immobilized ATP-competitive broad spectrum kinase inhibitors/ used to assess residual binding of ~300 proteins simultaneously from cell lysate in the presence of a compound. Quantitative readout performed by mass spectrometry.	Rociletinib	Rociletinib
P49411	TUFM	Kinobeads (epsilon)/ multiple immobilized ATP-competitive broad spectrum kinase inhibitors/ used to assess residual binding of ~300 proteins simultaneously from cell lysate in the presence of a compound. Quantitative readout performed by mass spectrometry.	Brivanib_alaninate	Brivanib_alaninate
P49411	TUFM	Kinobeads (epsilon)/ multiple immobilized ATP-competitive broad spectrum kinase inhibitors/ used to assess residual binding of ~300 proteins simultaneously from cell lysate in the presence of a compound. Quantitative readout performed by mass spectrometry.	PH-797804	PH-797804
P49411	TUFM	Kinobeads (epsilon)/ multiple immobilized ATP-competitive broad spectrum kinase inhibitors/ used to assess residual binding of ~300 proteins simultaneously from cell lysate in the presence of a compound. Quantitative readout performed by mass spectrometry.	Osimertinib	Osimertinib
P49411	TUFM	Kinobeads (epsilon)/ multiple immobilized ATP-competitive broad spectrum kinase inhibitors/ used to assess residual binding of ~300 proteins simultaneously from cell lysate in the presence of a compound. Quantitative readout performed by mass spectrometry.	P-276-00	P-276-00
P49411	TUFM	Kinobeads (epsilon)/ multiple immobilized ATP-competitive broad spectrum kinase inhibitors/ used to assess residual binding of ~300 proteins simultaneously from cell lysate in the presence of a compound. Quantitative readout performed by mass spectrometry.	Decernotinib	Decernotinib
P49411	TUFM	Kinobeads (epsilon)/ multiple immobilized ATP-competitive broad spectrum kinase inhibitors/ used to assess residual binding of ~300 proteins simultaneously from cell lysate in the presence of a compound. Quantitative readout performed by mass spectrometry.	Dinaciclib	Dinaciclib
P49411	TUFM	Kinobeads (epsilon)/ multiple immobilized ATP-competitive broad spectrum kinase inhibitors/ used to assess residual binding of ~300 proteins simultaneously from cell lysate in the presence of a compound. Quantitative readout performed by mass spectrometry.	TAK-733	TAK-733
P49411	TUFM	Kinobeads (epsilon)/ multiple immobilized ATP-competitive broad spectrum kinase inhibitors/ used to assess residual binding of ~300 proteins simultaneously from cell lysate in the presence of a compound. Quantitative readout performed by mass spectrometry.	IMD-0354	IMD-0354
P49411	TUFM	Kinobeads (epsilon)/ multiple immobilized ATP-competitive broad spectrum kinase inhibitors/ used to assess residual binding of ~300 proteins simultaneously from cell lysate in the presence of a compound. Quantitative readout performed by mass spectrometry.	Tozasertib	Tozasertib
P49411	TUFM	Kinobeads (epsilon)/ multiple immobilized ATP-competitive broad spectrum kinase inhibitors/ used to assess residual binding of ~300 proteins simultaneously from cell lysate in the presence of a compound. Quantitative readout performed by mass spectrometry.	Enzastaurin	Enzastaurin
P49411	TUFM	Kinobeads (epsilon)/ multiple immobilized ATP-competitive broad spectrum kinase inhibitors/ used to assess residual binding of ~300 proteins simultaneously from cell lysate in the presence of a compound. Quantitative readout performed by mass spectrometry.	ENMD-2076	ENMD-2076
P49411	TUFM	Kinobeads (epsilon)/ multiple immobilized ATP-competitive broad spectrum kinase inhibitors/ used to assess residual binding of ~300 proteins simultaneously from cell lysate in the presence of a compound. Quantitative readout performed by mass spectrometry.	Uprosertib	Uprosertib
P49411	TUFM	Kinobeads (epsilon)/ multiple immobilized ATP-competitive broad spectrum kinase inhibitors/ used to assess residual binding of ~300 proteins simultaneously from cell lysate in the presence of a compound. Quantitative readout performed by mass spectrometry.	ACTB-1003	ACTB-1003
P49411	TUFM	Kinobeads (epsilon)/ multiple immobilized ATP-competitive broad spectrum kinase inhibitors/ used to assess residual binding of ~300 proteins simultaneously from cell lysate in the presence of a compound. Quantitative readout performed by mass spectrometry.	Danusertib	Danusertib
P49411	TUFM	Kinobeads (epsilon)/ multiple immobilized ATP-competitive broad spectrum kinase inhibitors/ used to assess residual binding of ~300 proteins simultaneously from cell lysate in the presence of a compound. Quantitative readout performed by mass spectrometry.	AMG-900	AMG-900
P49411	TUFM	Kinobeads (epsilon)/ multiple immobilized ATP-competitive broad spectrum kinase inhibitors/ used to assess residual binding of ~300 proteins simultaneously from cell lysate in the presence of a compound. Quantitative readout performed by mass spectrometry.	TAK-901	TAK-901
P49411	TUFM	Kinobeads (epsilon)/ multiple immobilized ATP-competitive broad spectrum kinase inhibitors/ used to assess residual binding of ~300 proteins simultaneously from cell lysate in the presence of a compound. Quantitative readout performed by mass spectrometry.	AZD-5363	AZD-5363
P49411	TUFM	Kinobeads (epsilon)/ multiple immobilized ATP-competitive broad spectrum kinase inhibitors/ used to assess residual binding of ~300 proteins simultaneously from cell lysate in the presence of a compound. Quantitative readout performed by mass spectrometry.	TG-100115	TG-100115
P49411	TUFM	Kinobeads (epsilon)/ multiple immobilized ATP-competitive broad spectrum kinase inhibitors/ used to assess residual binding of ~300 proteins simultaneously from cell lysate in the presence of a compound. Quantitative readout performed by mass spectrometry.	Omipalisib	Omipalisib
P49411	TUFM	Kinobeads (epsilon)/ multiple immobilized ATP-competitive broad spectrum kinase inhibitors/ used to assess residual binding of ~300 proteins simultaneously from cell lysate in the presence of a compound. Quantitative readout performed by mass spectrometry.	Ro-4987655	Ro-4987655
P49411	TUFM	Kinobeads (epsilon)/ multiple immobilized ATP-competitive broad spectrum kinase inhibitors/ used to assess residual binding of ~300 proteins simultaneously from cell lysate in the presence of a compound. Quantitative readout performed by mass spectrometry.	R-547	R-547
P49411	TUFM	Kinobeads (epsilon)/ multiple immobilized ATP-competitive broad spectrum kinase inhibitors/ used to assess residual binding of ~300 proteins simultaneously from cell lysate in the presence of a compound. Quantitative readout performed by mass spectrometry.	BGT-226	BGT-226
P49411	TUFM	Kinobeads (epsilon)/ multiple immobilized ATP-competitive broad spectrum kinase inhibitors/ used to assess residual binding of ~300 proteins simultaneously from cell lysate in the presence of a compound. Quantitative readout performed by mass spectrometry.	Alisertib	Alisertib
P49411	TUFM	Kinobeads (epsilon)/ multiple immobilized ATP-competitive broad spectrum kinase inhibitors/ used to assess residual binding of ~300 proteins simultaneously from cell lysate in the presence of a compound. Quantitative readout performed by mass spectrometry.	BMS-690514	BMS-690514
P49411	TUFM	Kinobeads (epsilon)/ multiple immobilized ATP-competitive broad spectrum kinase inhibitors/ used to assess residual binding of ~300 proteins simultaneously from cell lysate in the presence of a compound. Quantitative readout performed by mass spectrometry.	GDC-0994	GDC-0994
P49411	TUFM	Kinobeads (epsilon)/ multiple immobilized ATP-competitive broad spectrum kinase inhibitors/ used to assess residual binding of ~300 proteins simultaneously from cell lysate in the presence of a compound. Quantitative readout performed by mass spectrometry.	Pictilisib	Pictilisib
P49411	TUFM	Kinobeads (epsilon)/ multiple immobilized ATP-competitive broad spectrum kinase inhibitors/ used to assess residual binding of ~300 proteins simultaneously from cell lysate in the presence of a compound. Quantitative readout performed by mass spectrometry.	GSK-461364	GSK-461364
P49411	TUFM	Kinobeads (epsilon)/ multiple immobilized ATP-competitive broad spectrum kinase inhibitors/ used to assess residual binding of ~300 proteins simultaneously from cell lysate in the presence of a compound. Quantitative readout performed by mass spectrometry.	Ro-5126766	Ro-5126766
P49411	TUFM	Kinobeads (epsilon)/ multiple immobilized ATP-competitive broad spectrum kinase inhibitors/ used to assess residual binding of ~300 proteins simultaneously from cell lysate in the presence of a compound. Quantitative readout performed by mass spectrometry.	CEP-32496	CEP-32496
P49411	TUFM	Kinobeads (epsilon)/ multiple immobilized ATP-competitive broad spectrum kinase inhibitors/ used to assess residual binding of ~300 proteins simultaneously from cell lysate in the presence of a compound. Quantitative readout performed by mass spectrometry.	CC-401	CC-401
P49411	TUFM	Kinobeads (epsilon)/ multiple immobilized ATP-competitive broad spectrum kinase inhibitors/ used to assess residual binding of ~300 proteins simultaneously from cell lysate in the presence of a compound. Quantitative readout performed by mass spectrometry.	Seliciclib	Seliciclib
P49411	TUFM	Kinobeads (epsilon)/ multiple immobilized ATP-competitive broad spectrum kinase inhibitors/ used to assess residual binding of ~300 proteins simultaneously from cell lysate in the presence of a compound. Quantitative readout performed by mass spectrometry.	Lestaurtinib	Lestaurtinib
P49411	TUFM	Kinobeads (epsilon)/ multiple immobilized ATP-competitive broad spectrum kinase inhibitors/ used to assess residual binding of ~300 proteins simultaneously from cell lysate in the presence of a compound. Quantitative readout performed by mass spectrometry.	AT-13148	AT-13148
P49411	TUFM	Kinobeads (epsilon)/ multiple immobilized ATP-competitive broad spectrum kinase inhibitors/ used to assess residual binding of ~300 proteins simultaneously from cell lysate in the presence of a compound. Quantitative readout performed by mass spectrometry.	GSK-690693	GSK-690693
P49411	TUFM	Kinobeads (epsilon)/ multiple immobilized ATP-competitive broad spectrum kinase inhibitors/ used to assess residual binding of ~300 proteins simultaneously from cell lysate in the presence of a compound. Quantitative readout performed by mass spectrometry.	Tepotinib	Tepotinib
P49411	TUFM	Kinobeads (epsilon)/ multiple immobilized ATP-competitive broad spectrum kinase inhibitors/ used to assess residual binding of ~300 proteins simultaneously from cell lysate in the presence of a compound. Quantitative readout performed by mass spectrometry.	Dacomitinib	Dacomitinib
P49411	TUFM	Kinobeads (epsilon)/ multiple immobilized ATP-competitive broad spectrum kinase inhibitors/ used to assess residual binding of ~300 proteins simultaneously from cell lysate in the presence of a compound. Quantitative readout performed by mass spectrometry.	Mubritinib	Mubritinib
P49411	TUFM	Kinobeads (epsilon)/ multiple immobilized ATP-competitive broad spectrum kinase inhibitors/ used to assess residual binding of ~300 proteins simultaneously from cell lysate in the presence of a compound. Quantitative readout performed by mass spectrometry.	ONO-4059-analogue	ONO-4059-analogue
P49411	TUFM	Kinobeads (epsilon)/ multiple immobilized ATP-competitive broad spectrum kinase inhibitors/ used to assess residual binding of ~300 proteins simultaneously from cell lysate in the presence of a compound. Quantitative readout performed by mass spectrometry.	AZD-8330	AZD-8330
P49411	TUFM	Kinobeads (epsilon)/ multiple immobilized ATP-competitive broad spectrum kinase inhibitors/ used to assess residual binding of ~300 proteins simultaneously from cell lysate in the presence of a compound. Quantitative readout performed by mass spectrometry.	AZD-4547	AZD-4547
P49411	TUFM	Kinobeads (epsilon)/ multiple immobilized ATP-competitive broad spectrum kinase inhibitors/ used to assess residual binding of ~300 proteins simultaneously from cell lysate in the presence of a compound. Quantitative readout performed by mass spectrometry.	TG-100572	TG-100572
P49411	TUFM	Kinobeads (epsilon)/ multiple immobilized ATP-competitive broad spectrum kinase inhibitors/ used to assess residual binding of ~300 proteins simultaneously from cell lysate in the presence of a compound. Quantitative readout performed by mass spectrometry.	AT-7519	AT-7519
P49411	TUFM	Kinobeads (epsilon)/ multiple immobilized ATP-competitive broad spectrum kinase inhibitors/ used to assess residual binding of ~300 proteins simultaneously from cell lysate in the presence of a compound. Quantitative readout performed by mass spectrometry.	MK-5108	MK-5108
P49411	TUFM	Kinobeads (epsilon)/ multiple immobilized ATP-competitive broad spectrum kinase inhibitors/ used to assess residual binding of ~300 proteins simultaneously from cell lysate in the presence of a compound. Quantitative readout performed by mass spectrometry.	SCH-900776	SCH-900776
P49411	TUFM	Kinobeads (epsilon)/ multiple immobilized ATP-competitive broad spectrum kinase inhibitors/ used to assess residual binding of ~300 proteins simultaneously from cell lysate in the presence of a compound. Quantitative readout performed by mass spectrometry.	RAF-265	RAF-265
P49411	TUFM	Kinobeads (epsilon)/ multiple immobilized ATP-competitive broad spectrum kinase inhibitors/ used to assess residual binding of ~300 proteins simultaneously from cell lysate in the presence of a compound. Quantitative readout performed by mass spectrometry.	TAK-593	TAK-593
P49411	TUFM	Kinobeads (epsilon)/ multiple immobilized ATP-competitive broad spectrum kinase inhibitors/ used to assess residual binding of ~300 proteins simultaneously from cell lysate in the presence of a compound. Quantitative readout performed by mass spectrometry.	AXL-1717	AXL-1717
P49411	TUFM	Kinobeads (epsilon)/ multiple immobilized ATP-competitive broad spectrum kinase inhibitors/ used to assess residual binding of ~300 proteins simultaneously from cell lysate in the presence of a compound. Quantitative readout performed by mass spectrometry.	JNJ-38877605	JNJ-38877605
P49411	TUFM	Kinobeads (epsilon)/ multiple immobilized ATP-competitive broad spectrum kinase inhibitors/ used to assess residual binding of ~300 proteins simultaneously from cell lysate in the presence of a compound. Quantitative readout performed by mass spectrometry.	PF-562271	PF-562271
P49411	TUFM	Kinobeads (epsilon)/ multiple immobilized ATP-competitive broad spectrum kinase inhibitors/ used to assess residual binding of ~300 proteins simultaneously from cell lysate in the presence of a compound. Quantitative readout performed by mass spectrometry.	XL-019	XL-019
P49411	TUFM	Kinobeads (epsilon)/ multiple immobilized ATP-competitive broad spectrum kinase inhibitors/ used to assess residual binding of ~300 proteins simultaneously from cell lysate in the presence of a compound. Quantitative readout performed by mass spectrometry.	Vatalanib	Vatalanib
P49411	TUFM	Kinobeads (epsilon)/ multiple immobilized ATP-competitive broad spectrum kinase inhibitors/ used to assess residual binding of ~300 proteins simultaneously from cell lysate in the presence of a compound. Quantitative readout performed by mass spectrometry.	Telatinib	Telatinib
P49411	TUFM	Kinobeads (epsilon)/ multiple immobilized ATP-competitive broad spectrum kinase inhibitors/ used to assess residual binding of ~300 proteins simultaneously from cell lysate in the presence of a compound. Quantitative readout performed by mass spectrometry.	Rebastinib	Rebastinib
P49411	TUFM	Kinobeads (epsilon)/ multiple immobilized ATP-competitive broad spectrum kinase inhibitors/ used to assess residual binding of ~300 proteins simultaneously from cell lysate in the presence of a compound. Quantitative readout performed by mass spectrometry.	BYL-719	BYL-719
P49411	TUFM	Kinobeads (epsilon)/ multiple immobilized ATP-competitive broad spectrum kinase inhibitors/ used to assess residual binding of ~300 proteins simultaneously from cell lysate in the presence of a compound. Quantitative readout performed by mass spectrometry.	BMS-911543	BMS-911543
P49411	TUFM	Kinobeads (epsilon)/ multiple immobilized ATP-competitive broad spectrum kinase inhibitors/ used to assess residual binding of ~300 proteins simultaneously from cell lysate in the presence of a compound. Quantitative readout performed by mass spectrometry.	K-252a	K-252a
P49411	TUFM	Kinobeads (epsilon)/ multiple immobilized ATP-competitive broad spectrum kinase inhibitors/ used to assess residual binding of ~300 proteins simultaneously from cell lysate in the presence of a compound. Quantitative readout performed by mass spectrometry.	TG-100801	TG-100801
P49411	TUFM	Kinobeads (epsilon)/ multiple immobilized ATP-competitive broad spectrum kinase inhibitors/ used to assess residual binding of ~300 proteins simultaneously from cell lysate in the presence of a compound. Quantitative readout performed by mass spectrometry.	Y-39983	Y-39983
P49411	TUFM	Kinobeads (epsilon)/ multiple immobilized ATP-competitive broad spectrum kinase inhibitors/ used to assess residual binding of ~300 proteins simultaneously from cell lysate in the presence of a compound. Quantitative readout performed by mass spectrometry.	AZD-6482	AZD-6482
P49411	TUFM	Kinobeads (epsilon)/ multiple immobilized ATP-competitive broad spectrum kinase inhibitors/ used to assess residual binding of ~300 proteins simultaneously from cell lysate in the presence of a compound. Quantitative readout performed by mass spectrometry.	Pimasertib	Pimasertib
P49411	TUFM	Kinobeads (epsilon)/ multiple immobilized ATP-competitive broad spectrum kinase inhibitors/ used to assess residual binding of ~300 proteins simultaneously from cell lysate in the presence of a compound. Quantitative readout performed by mass spectrometry.	R-406	R-406
P49411	TUFM	Kinobeads (epsilon)/ multiple immobilized ATP-competitive broad spectrum kinase inhibitors/ used to assess residual binding of ~300 proteins simultaneously from cell lysate in the presence of a compound. Quantitative readout performed by mass spectrometry.	Bafetinib	Bafetinib
P49411	TUFM	Kinobeads (epsilon)/ multiple immobilized ATP-competitive broad spectrum kinase inhibitors/ used to assess residual binding of ~300 proteins simultaneously from cell lysate in the presence of a compound. Quantitative readout performed by mass spectrometry.	Deforolimus	Deforolimus
P49411	TUFM	Kinobeads (epsilon)/ multiple immobilized ATP-competitive broad spectrum kinase inhibitors/ used to assess residual binding of ~300 proteins simultaneously from cell lysate in the presence of a compound. Quantitative readout performed by mass spectrometry.	LY-2584702	LY-2584702
P49411	TUFM	Kinobeads (epsilon)/ multiple immobilized ATP-competitive broad spectrum kinase inhibitors/ used to assess residual binding of ~300 proteins simultaneously from cell lysate in the presence of a compound. Quantitative readout performed by mass spectrometry.	NMS-1286937	NMS-1286937
P49411	TUFM	Kinobeads (epsilon)/ multiple immobilized ATP-competitive broad spectrum kinase inhibitors/ used to assess residual binding of ~300 proteins simultaneously from cell lysate in the presence of a compound. Quantitative readout performed by mass spectrometry.	OSI-027	OSI-027
P49411	TUFM	Kinobeads (epsilon)/ multiple immobilized ATP-competitive broad spectrum kinase inhibitors/ used to assess residual binding of ~300 proteins simultaneously from cell lysate in the presence of a compound. Quantitative readout performed by mass spectrometry.	MLN-2480	MLN-2480
P49411	TUFM	Kinobeads (epsilon)/ multiple immobilized ATP-competitive broad spectrum kinase inhibitors/ used to assess residual binding of ~300 proteins simultaneously from cell lysate in the presence of a compound. Quantitative readout performed by mass spectrometry.	GSK-1059615	GSK-1059615
P49411	TUFM	Kinobeads (epsilon)/ multiple immobilized ATP-competitive broad spectrum kinase inhibitors/ used to assess residual binding of ~300 proteins simultaneously from cell lysate in the presence of a compound. Quantitative readout performed by mass spectrometry.	Sapanisertib	Sapanisertib
P49411	TUFM	Kinobeads (epsilon)/ multiple immobilized ATP-competitive broad spectrum kinase inhibitors/ used to assess residual binding of ~300 proteins simultaneously from cell lysate in the presence of a compound. Quantitative readout performed by mass spectrometry.	Torisel	Torisel
P49411	TUFM	Kinobeads (epsilon)/ multiple immobilized ATP-competitive broad spectrum kinase inhibitors/ used to assess residual binding of ~300 proteins simultaneously from cell lysate in the presence of a compound. Quantitative readout performed by mass spectrometry.	LY-2801653	LY-2801653
P49411	TUFM	Kinobeads (epsilon)/ multiple immobilized ATP-competitive broad spectrum kinase inhibitors/ used to assess residual binding of ~300 proteins simultaneously from cell lysate in the presence of a compound. Quantitative readout performed by mass spectrometry.	X-396	X-396
P49411	TUFM	Kinobeads (epsilon)/ multiple immobilized ATP-competitive broad spectrum kinase inhibitors/ used to assess residual binding of ~300 proteins simultaneously from cell lysate in the presence of a compound. Quantitative readout performed by mass spectrometry.	Buparlisib	Buparlisib
P49411	TUFM	Kinobeads (epsilon)/ multiple immobilized ATP-competitive broad spectrum kinase inhibitors/ used to assess residual binding of ~300 proteins simultaneously from cell lysate in the presence of a compound. Quantitative readout performed by mass spectrometry.	Silmitasertib	Silmitasertib
P49411	TUFM	Kinobeads (epsilon)/ multiple immobilized ATP-competitive broad spectrum kinase inhibitors/ used to assess residual binding of ~300 proteins simultaneously from cell lysate in the presence of a compound. Quantitative readout performed by mass spectrometry.	XL-765	XL-765
P49411	TUFM	Kinobeads (epsilon)/ multiple immobilized ATP-competitive broad spectrum kinase inhibitors/ used to assess residual binding of ~300 proteins simultaneously from cell lysate in the presence of a compound. Quantitative readout performed by mass spectrometry.	Ulixertinib	Ulixertinib
P49411	TUFM	Kinobeads (epsilon)/ multiple immobilized ATP-competitive broad spectrum kinase inhibitors/ used to assess residual binding of ~300 proteins simultaneously from cell lysate in the presence of a compound. Quantitative readout performed by mass spectrometry.	Filgotinib	Filgotinib
P49411	TUFM	Kinobeads (epsilon)/ multiple immobilized ATP-competitive broad spectrum kinase inhibitors/ used to assess residual binding of ~300 proteins simultaneously from cell lysate in the presence of a compound. Quantitative readout performed by mass spectrometry.	Quizartinib	Quizartinib
P49411	TUFM	Kinobeads (epsilon)/ multiple immobilized ATP-competitive broad spectrum kinase inhibitors/ used to assess residual binding of ~300 proteins simultaneously from cell lysate in the presence of a compound. Quantitative readout performed by mass spectrometry.	Ruboxistaurin	Ruboxistaurin
P49411	TUFM	Kinobeads (epsilon)/ multiple immobilized ATP-competitive broad spectrum kinase inhibitors/ used to assess residual binding of ~300 proteins simultaneously from cell lysate in the presence of a compound. Quantitative readout performed by mass spectrometry.	Crenolanib	Crenolanib
P49411	TUFM	Kinobeads (epsilon)/ multiple immobilized ATP-competitive broad spectrum kinase inhibitors/ used to assess residual binding of ~300 proteins simultaneously from cell lysate in the presence of a compound. Quantitative readout performed by mass spectrometry.	SAR-407899	SAR-407899
P49411	TUFM	Kinobeads (epsilon)/ multiple immobilized ATP-competitive broad spectrum kinase inhibitors/ used to assess residual binding of ~300 proteins simultaneously from cell lysate in the presence of a compound. Quantitative readout performed by mass spectrometry.	Amuvatinib	Amuvatinib
P49411	TUFM	Kinobeads (epsilon)/ multiple immobilized ATP-competitive broad spectrum kinase inhibitors/ used to assess residual binding of ~300 proteins simultaneously from cell lysate in the presence of a compound. Quantitative readout performed by mass spectrometry.	BMS-387032	BMS-387032
P49411	TUFM	Kinobeads (epsilon)/ multiple immobilized ATP-competitive broad spectrum kinase inhibitors/ used to assess residual binding of ~300 proteins simultaneously from cell lysate in the presence of a compound. Quantitative readout performed by mass spectrometry.	OSI-930	OSI-930
P49411	TUFM	Kinobeads (epsilon)/ multiple immobilized ATP-competitive broad spectrum kinase inhibitors/ used to assess residual binding of ~300 proteins simultaneously from cell lysate in the presence of a compound. Quantitative readout performed by mass spectrometry.	PF-3758309	PF-3758309
P49411	TUFM	Kinobeads (epsilon)/ multiple immobilized ATP-competitive broad spectrum kinase inhibitors/ used to assess residual binding of ~300 proteins simultaneously from cell lysate in the presence of a compound. Quantitative readout performed by mass spectrometry.	Refametinib	Refametinib
P49411	TUFM	Kinobeads (epsilon)/ multiple immobilized ATP-competitive broad spectrum kinase inhibitors/ used to assess residual binding of ~300 proteins simultaneously from cell lysate in the presence of a compound. Quantitative readout performed by mass spectrometry.	AZD-8055	AZD-8055
P49411	TUFM	Kinobeads (epsilon)/ multiple immobilized ATP-competitive broad spectrum kinase inhibitors/ used to assess residual binding of ~300 proteins simultaneously from cell lysate in the presence of a compound. Quantitative readout performed by mass spectrometry.	Dactolisib	Dactolisib
P49411	TUFM	Kinobeads (epsilon)/ multiple immobilized ATP-competitive broad spectrum kinase inhibitors/ used to assess residual binding of ~300 proteins simultaneously from cell lysate in the presence of a compound. Quantitative readout performed by mass spectrometry.	Defactinib	Defactinib
P49411	TUFM	Kinobeads (epsilon)/ multiple immobilized ATP-competitive broad spectrum kinase inhibitors/ used to assess residual binding of ~300 proteins simultaneously from cell lysate in the presence of a compound. Quantitative readout performed by mass spectrometry.	Encorafenib	Encorafenib
P49411	TUFM	Kinobeads (epsilon)/ multiple immobilized ATP-competitive broad spectrum kinase inhibitors/ used to assess residual binding of ~300 proteins simultaneously from cell lysate in the presence of a compound. Quantitative readout performed by mass spectrometry.	SGX-523	SGX-523
P49411	TUFM	Kinobeads (epsilon)/ multiple immobilized ATP-competitive broad spectrum kinase inhibitors/ used to assess residual binding of ~300 proteins simultaneously from cell lysate in the presence of a compound. Quantitative readout performed by mass spectrometry.	Galunisertib	Galunisertib
P49411	TUFM	Kinobeads (epsilon)/ multiple immobilized ATP-competitive broad spectrum kinase inhibitors/ used to assess residual binding of ~300 proteins simultaneously from cell lysate in the presence of a compound. Quantitative readout performed by mass spectrometry.	Fostamatinib	Fostamatinib
P49411	TUFM	Kinobeads (epsilon)/ multiple immobilized ATP-competitive broad spectrum kinase inhibitors/ used to assess residual binding of ~300 proteins simultaneously from cell lysate in the presence of a compound. Quantitative readout performed by mass spectrometry.	Tivantinib	Tivantinib
P40926	MDH2	Inhibition of malate dehydrogenase 2 (unknown origin)	6b	2-(2-chlorophenylthio)-5-(2/6-dichlorophenyl)-3-hydroxycyclohex-2-enone
P40926	MDH2	Inhibition of malate dehydrogenase 2 (unknown origin)	7	2-(2-chlorophenylthio)-5-(2/6-dichloro-3-morpholinophenyl)-3-hydroxycyclohex-2-enone
P40926	MDH2	Inhibition of malate dehydrogenase 2 (unknown origin)	8	2-(2-chlorophenylthio)-5-(2/6-dichloro-4-morpholinophenyl)-3-hydroxycyclohex-2-enone
P40926	MDH2	Inhibition of malate dehydrogenase 2 (unknown origin)	9	2-(2-chlorophenylthio)-5-(2/6-dichloro-3-(4-cyclopropylpiperazin-1-yl)phenyl)-3-hydroxycyclohex-2-enone
P40926	MDH2	Inhibition of malate dehydrogenase 2 (unknown origin)	10	2-(2-chlorophenylthio)-5-(2/6-dichloro-3-(4-(oxetan-3-yl)piperazin-1-yl)phenyl)-3-hydroxycyclohex-2-enone
P40926	MDH2	Inhibition of malate dehydrogenase 2 (unknown origin)	11	5-(3-(4-acetylpiperazin-1-yl)-2/6-dichlorophenyl)-2-(2-chlorophenylthio)-3-hydroxycyclohex-2-enone
P40926	MDH2	Inhibition of malate dehydrogenase 2 (unknown origin)	12	2-(2-chlorophenylthio)-5-(2/6-dichloro-3-(piperazin-1-yl)phenyl)-3-hydroxycyclohex-2-enone
P40926	MDH2	Inhibition of malate dehydrogenase 2 (unknown origin)	13	2-(2-chlorophenylthio)-5-(2/6-dichloro-3-(tetrahydro-2H-pyran-4-ylamino)phenyl)-3-hydroxycyclohex-2-enone
P40926	MDH2	Inhibition of malate dehydrogenase 2 (unknown origin)	14	2-(2-chlorophenylthio)-5-(2/6-dichloro-3-isopropoxyphenyl)-3-hydroxycyclohex-2-enone
P40926	MDH2	Inhibition of malate dehydrogenase 2 (unknown origin)	15	2-(2-chlorophenylthio)-5-(2/4-dichlorobiphenyl-3-yl)-3-hydroxycyclohex-2-enone
P40926	MDH2	Inhibition of malate dehydrogenase 2 (unknown origin)	16	2-(2-chlorophenylthio)-3-hydroxy-5-(2/2\
P40926	MDH2	Inhibition of malate dehydrogenase 2 (unknown origin)	17	2-(2-chlorophenylthio)-5-(2/6-dichloro-3-(pyridin-3-yl)phenyl)-3-hydroxycyclohex-2-enone
P40926	MDH2	Inhibition of malate dehydrogenase 2 (unknown origin)	18	2-(2-chlorophenylthio)-5-(2/6-dichloro-3-(pyridin-4-yl)phenyl)-3-hydroxycyclohex-2-enone
P40926	MDH2	Inhibition of malate dehydrogenase 2 (unknown origin)	19	2-(2-chlorophenylthio)-5-(2/6-dichloro-3-(pyrimidin-5-yl)phenyl)-3-hydroxycyclohex-2-enone
P40926	MDH2	Inhibition of malate dehydrogenase 2 (unknown origin)	20	2-(2-chloro-5-hydroxyphenylthio)-5-(2/6-dichlorophenyl)-3-hydroxycyclohex-2-enone
P40926	MDH2	Inhibition of malate dehydrogenase 2 (unknown origin)	21	2-(2-chloro-5-methoxyphenylthio)-5-(2/6-dichlorophenyl)-3-hydroxycyclohex-2-enone
P40926	MDH2	Inhibition of malate dehydrogenase 2 (unknown origin)	22	2-(5-amino-2-chlorophenylthio)-5-(2/6-dichlorophenyl)-3-hydroxycyclohex-2-enone
P40926	MDH2	Inhibition of malate dehydrogenase 2 (unknown origin)	23	2-(2-chloro-5-(methylamino)phenylthio)-5-(2/6-dichlorophenyl)-3-hydroxycyclohex-2-enone
P40926	MDH2	Inhibition of malate dehydrogenase 2 (unknown origin)	24	2-(4-chloro-3-(4-(2/6-dichlorophenyl)-2-hydroxy-6-oxocyclohex-1-enylthio)phenyl)acetic acid
P40926	MDH2	Inhibition of malate dehydrogenase 2 (unknown origin)	25	2-(4-chloro-3-(4-(2/6-dichlorophenyl)-2-hydroxy-6-oxocyclohex-1-enylthio)phenyl)-N-methylacetamide
P40926	MDH2	Inhibition of malate dehydrogenase 2 (unknown origin)	26	2-(4-chloro-3-(4-(2/6-dichlorophenyl)-2-hydroxy-6-oxocyclohex-1-enylthio)phenyl)-N/N-dimethylacetamide
P40926	MDH2	Inhibition of malate dehydrogenase 2 (unknown origin)	27	2-(4-chloro-3-(4-(2/6-dichlorophenyl)-2-hydroxy-6-oxocyclohex-1-enylthio)phenyl)-N-(2-hydroxyethyl)acetamide
P40926	MDH2	Inhibition of malate dehydrogenase 2 (unknown origin)	28	methyl 2-(4-chloro-3-(4-(2/6-dichlorophenyl)-2-hydroxy-6-oxocyclohex-1-enylthio)phenyl)acetate
P40926	MDH2	Inhibition of malate dehydrogenase 2 (unknown origin)	29	ethyl 2-(4-chloro-3-(4-(2/6-dichlorophenyl)-2-hydroxy-6-oxocyclohex-1-enylthio)phenyl)acetate
P40926	MDH2	Inhibition of malate dehydrogenase 2 (unknown origin)	30	isopropyl 2-(4-chloro-3-(4-(2/6-dichlorophenyl)-2-hydroxy-6-oxocyclohex-1-enylthio)phenyl)acetate
P40926	MDH2	Inhibition of malate dehydrogenase 2 (unknown origin)	31	(R)-1-phenylethyl 2-(4-chloro-3-(4-(2/6-dichlorophenyl)-2-hydroxy-6-oxocyclohex-1-enylthio)phenyl)acetate
P40926	MDH2	Inhibition of malate dehydrogenase 2 (unknown origin)	32	(S)-1-phenylethyl 2-(4-chloro-3-(4-(2/6-dichlorophenyl)-2-hydroxy-6-oxocyclohex-1-enylthio)phenyl)acetate
P40926	MDH2	Inhibition of malate dehydrogenase 2 (unknown origin)	33	2-(2-chloro-5-hydroxyphenylthio)-5-(2/6-dichloro-3-isopropoxyphenyl)-3-hydroxycyclohex-2-enone
P40926	MDH2	Inhibition of malate dehydrogenase 2 (unknown origin)	34	2-(2-chloro-5-methoxyphenylthio)-5-(2/6-dichloro-3-isopropoxyphenyl)-3-hydroxycyclohex-2-enone
P40926	MDH2	Inhibition of malate dehydrogenase 2 (unknown origin)	35	2-(4-(2/6-dichloro-3-isopropoxyphenyl)-2-hydroxy-6-oxocyclohex-1-enylthio)-4-hydroxybenzonitrile
P40926	MDH2	Inhibition of malate dehydrogenase 2 (unknown origin)	36	2-(4-(2/6-dichloro-3-isopropoxyphenyl)-2-hydroxy-6-oxocyclohex-1-enylthio)-4-methoxybenzonitrile
P40926	MDH2	Inhibition of malate dehydrogenase 2 (unknown origin)	37	2-(2-chloro-5-methoxyphenylthio)-5-(2/6-dichloro-3-(pyridin-4-yl)phenyl)-3-hydroxycyclohex-2-enone
P40926	MDH2	Inhibition of malate dehydrogenase 2 (unknown origin)	38	ethyl 2-(4-chloro-3-(4-(2/4-dichlorobiphenyl-3-yl)-2-hydroxy-6-oxocyclohex-1-enylthio)phenyl)acetate
P40926	MDH2	Inhibition of malate dehydrogenase 2 (unknown origin)	39	2-(2-chloro-5-methoxyphenylthio)-5-(2/6-dichloro-3-(tetrahydro-2H-pyran-4-ylamino)phenyl)-3-hydroxycyclohex-2-enone
O95864	FADS2	Inhibition of delta-6 desaturase in human microsomes assessed as conversion of [14C]linolenic acid to [14C]stearidonic acid at 10 uM	28	3-(2-hydroxypropoxy)-4-methoxy-N-(5-(3-(trifluoromethyl)benzyl)thiazol-2-yl)benzamide
O95864	FADS2	Inhibition of delta-6 desaturase in human microsomes assessed as conversion of [14C]linolenic acid to [14C]stearidonic acid at 10 uM	29	3-(2-hydroxy-2-methylpropoxy)-4-methoxy-N-(5-(3-(trifluoromethyl)benzyl)thiazol-2-yl)benzamide
O95864	FADS2	Inhibition of delta-6 desaturase in human microsomes assessed as conversion of [14C]linolenic acid to [14C]stearidonic acid at 10 uM	23b	N-(5-(3-fluorobenzyl)thiazol-2-yl)-3-(2-hydroxyethoxy)-4-methoxybenzamide
O95864	FADS2	Inhibition of delta-6 desaturase in human microsomes assessed as conversion of [14C]linolenic acid to [14C]stearidonic acid at 10 uM	23c	N-(5-(3-chlorobenzyl)thiazol-2-yl)-3-(2-hydroxyethoxy)-4-methoxybenzamide
O95864	FADS2	Inhibition of delta-6 desaturase in human microsomes assessed as conversion of [14C]linolenic acid to [14C]stearidonic acid at 10 uM	23d	N-(5-(3-tert-butylbenzyl)thiazol-2-yl)-3-(2-hydroxyethoxy)-4-methoxybenzamide
O95864	FADS2	Inhibition of delta-6 desaturase in human microsomes assessed as conversion of [14C]linolenic acid to [14C]stearidonic acid at 10 uM	23e	3-(2-hydroxyethoxy)-4-methoxy-N-(5-(3-(trifluoromethoxy)benzyl)thiazol-2-yl)benzamide
O95864	FADS2	Inhibition of delta-6 desaturase in human microsomes assessed as conversion of [14C]linolenic acid to [14C]stearidonic acid at 10 uM	23f	N-(5-(2/5-dichlorobenzyl)thiazol-2-yl)-3-(2-hydroxyethoxy)-4-methoxybenzamide
O95864	FADS2	Inhibition of delta-6 desaturase in human microsomes assessed as conversion of [14C]linolenic acid to [14C]stearidonic acid at 10 uM	23g	N-(5-(3/5-dichlorobenzyl)thiazol-2-yl)-3-(2-hydroxyethoxy)-4-methoxybenzamide
O95864	FADS2	Inhibition of delta-6 desaturase in human microsomes assessed as conversion of [14C]linolenic acid to [14C]stearidonic acid at 10 uM	23h	N-(5-(3/5-difluorobenzyl)thiazol-2-yl)-3-(2-hydroxyethoxy)-4-methoxybenzamide
O95864	FADS2	Inhibition of delta-6 desaturase in human microsomes assessed as conversion of [14C]linolenic acid to [14C]stearidonic acid at 10 uM	23i	N-(5-(3/5-bis(trifluoromethyl)benzyl)thiazol-2-yl)-3-(2-hydroxyethoxy)-4-methoxybenzamide
O95864	FADS2	Inhibition of delta-6 desaturase in human microsomes assessed as conversion of [14C]linolenic acid to [14C]stearidonic acid at 10 uM	23j	N-(5-(4-fluoro-3-(trifluoromethyl)benzyl)thiazol-2-yl)-3-(2-hydroxyethoxy)-4-methoxybenzamide
O95864	FADS2	Inhibition of delta-6 desaturase in human microsomes assessed as conversion of [14C]linolenic acid to [14C]stearidonic acid at 10 uM	23k	N-(5-(3-chloro-4-fluorobenzyl)thiazol-2-yl)-3-(2-hydroxyethoxy)-4-methoxybenzamide
O95864	FADS2	Inhibition of delta-6 desaturase in human microsomes assessed as conversion of [14C]linolenic acid to [14C]stearidonic acid at 10 uM	23l	N-(5-(3/4-difluorobenzyl)thiazol-2-yl)-3-(2-hydroxyethoxy)-4-methoxybenzamide
O95864	FADS2	Inhibition of delta-6 desaturase in human microsomes assessed as conversion of [14C]linolenic acid to [14C]stearidonic acid at 10 uM	23m	N-(5-(3/4-dichlorobenzyl)thiazol-2-yl)-3-(2-hydroxyethoxy)-4-methoxybenzamide
O95864	FADS2	Inhibition of delta-6 desaturase in human microsomes assessed as conversion of [14C]linolenic acid to [14C]stearidonic acid at 10 uM	23n	N-(5-(3-fluoro-4-methylbenzyl)thiazol-2-yl)-3-(2-hydroxyethoxy)-4-methoxybenzamide
O95864	FADS2	Inhibition of delta-6 desaturase in human microsomes assessed as conversion of [14C]linolenic acid to [14C]stearidonic acid at 10 uM	5a	3-(4-methoxyphenyl)-N-(5-(3-(trifluoromethyl)benzyl)thiazol-2-yl)acrylamide
O95864	FADS2	Inhibition of delta-6 desaturase in human microsomes assessed as conversion of [14C]linolenic acid to [14C]stearidonic acid at 10 uM	5b	6-methoxy-N-(5-(3-(trifluoromethyl)benzyl)thiazol-2-yl)-2-naphthamide
O95864	FADS2	Inhibition of delta-6 desaturase in human microsomes assessed as conversion of [14C]linolenic acid to [14C]stearidonic acid at 10 uM	5c	N-(5-(3-(trifluoromethyl)benzyl)thiazol-2-yl)-2-naphthamide
O95864	FADS2	Inhibition of delta-6 desaturase in human microsomes assessed as conversion of [14C]linolenic acid to [14C]stearidonic acid at 10 uM	5d	3/4-dimethyl-N-(5-(3-(trifluoromethyl)benzyl)thiazol-2-yl)benzamide
O95864	FADS2	Inhibition of delta-6 desaturase in human microsomes assessed as conversion of [14C]linolenic acid to [14C]stearidonic acid at 10 uM	5e	3/4-dimethoxy-N-(5-(3-(trifluoromethyl)benzyl)thiazol-2-yl)benzamide
O95864	FADS2	Inhibition of delta-6 desaturase in human microsomes assessed as conversion of [14C]linolenic acid to [14C]stearidonic acid at 10 uM	5f	3-methoxy-N-(5-(3-(trifluoromethyl)benzyl)thiazol-2-yl)benzamide
O95864	FADS2	Inhibition of delta-6 desaturase in human microsomes assessed as conversion of [14C]linolenic acid to [14C]stearidonic acid at 10 uM	5g	4-methoxy-N-(5-(3-(trifluoromethyl)benzyl)thiazol-2-yl)benzamide
O95864	FADS2	Inhibition of delta-6 desaturase in human microsomes assessed as conversion of [14C]linolenic acid to [14C]stearidonic acid at 10 uM	21	4-(2-hydroxyethoxy)-3-methoxy-N-(5-(3-(trifluoromethyl)benzyl)thiazol-2-yl)benzamide
O95864	FADS2	Inhibition of delta-6 desaturase in human microsomes assessed as conversion of [14C]linolenic acid to [14C]stearidonic acid at 10 uM	23a	3-(2-hydroxyethoxy)-4-methoxy-N-(5-(3-(trifluoromethylbenzyl)thiazol-2-yl)benzamide
O95864	FADS2	Inhibition of delta-6 desaturase in human microsomes assessed as conversion of [14C]linolenic acid to [14C]stearidonic acid at 10 uM	26a	2-(2-methoxy-4-(5-(3-(trifluoromethyl)benzyl)thiazol-2-ylcarbamoyl)phenoxy)acetic acid
O95864	FADS2	Inhibition of delta-6 desaturase in human microsomes assessed as conversion of [14C]linolenic acid to [14C]stearidonic acid at 10 uM	26b	2-(2-methoxy-5-(5-(3-(trifluoromethyl)benzyl)thiazol-2-ylcarbamoyl)phenoxy)acetic acid
O95864	FADS2	Inhibition of delta-6 desaturase in human microsomes assessed as conversion of [14C]linolenic acid to [14C]stearidonic acid at 10 uM	22	3-methoxy-4-(2-morpholinoethoxy)-N-(5-(3-(trifluoromethyl)benzyl)thiazol-2-yl)benzamide
O95864	FADS2	Inhibition of delta-6 desaturase in human microsomes assessed as conversion of [14C]linolenic acid to [14C]stearidonic acid at 10 uM	24	3-(3-hydroxypropoxy)-4-methoxy-N-(5-(3-(trifluoromethyl)benzyl)thiazol-2-yl)benzamide
O95864	FADS2	Inhibition of delta-6 desaturase in human microsomes assessed as conversion of [14C]linolenic acid to [14C]stearidonic acid at 10 uM	25	3-(2/3-dihydroxypropoxy)-4-methoxy-N-(5-(3-(trifluoromethyl)benzyl)thiazol-2-yl)benzamide
P62937	PPIA	Binding affinity to cyclophilin A by ELISA	26	tert-butyl((2R/5S/8S/11S/14S/17S/23S/26S/29S/32S)-17-ethyl-14-((1R/2R)-1-hydroxy-2-methylhex-4-enyl)-5/8/23/29-tetraisobutyl-11/26-diisopropyl-4/7/10/13/19/22/28/32-octamethyl-3/6/9/12/15/18/21/24/27/30/33-undecaoxo-1/4/7/10/13/16/19/22/25/28/31-undecaazacyclotritriacontan-2-yl)methylcarbamate
P62937	PPIA	Binding affinity to cyclophilin A by ELISA	27	N-(2-((2R/5S/8S/11S/14S/17S/23S/26S/29S/32S)-17-ethyl-14-((1R/2R)-1-hydroxy-2-methylhex-4-enyl)-5/8/23/29-tetraisobutyl-11/26-diisopropyl-4/7/10/13/19/22/28/32-octamethyl-3/6/9/12/15/18/21/24/27/30/33-undecaoxo-1/4/7/10/13/16/19/22/25/28/31-undecaazacyclotritriacontan-2-yl)ethyl)pivalamide
P62937	PPIA	Binding affinity to cyclophilin A by ELISA	28	N-(3-((2R/5S/8S/11S/14S/17S/23S/26S/29S/32S)-17-ethyl-14-((1R/2R)-1-hydroxy-2-methylhex-4-enyl)-5/8/23/29-tetraisobutyl-11/26-diisopropyl-4/7/10/13/19/22/28/32-octamethyl-3/6/9/12/15/18/21/24/27/30/33-undecaoxo-1/4/7/10/13/16/19/22/25/28/31-undecaazacyclotritriacontan-2-yl)propyl)pivalamide
P62937	PPIA	Binding affinity to cyclophilin A by ELISA	29	N-(4-((2R/5S/8S/11S/14S/17S/23S/26S/29S/32S)-17-ethyl-14-((1R/2R)-1-hydroxy-2-methylhex-4-enyl)-5/8/23/29-tetraisobutyl-11/26-diisopropyl-4/7/10/13/19/22/28/32-octamethyl-3/6/9/12/15/18/21/24/27/30/33-undecaoxo-1/4/7/10/13/16/19/22/25/28/31-undecaazacyclotritriacontan-2-yl)butyl)pivalamide
P62937	PPIA	Binding affinity to cyclophilin A by ELISA	30	2-((2R/5S/8S/11S/14S/17S/23S/26S/29S/32S)-17-ethyl-14-((1R/2R)-1-hydroxy-2-methylhex-4-enyl)-5/8/23/29-tetraisobutyl-11/26-diisopropyl-4/7/10/13/19/22/28/32-octamethyl-3/6/9/12/15/18/21/24/27/30/33-undecaoxo-1/4/7/10/13/16/19/22/25/28/31-undecaazacyclotritriacontan-2-yl)acetonitrile
P62937	PPIA	Binding affinity to cyclophilin A by ELISA	31	3-((2R/5S/8S/11S/14S/17S/23S/26S/29S/32S)-17-ethyl-14-((1R/2R)-1-hydroxy-2-methylhex-4-enyl)-5/8/23/29-tetraisobutyl-11/26-diisopropyl-4/7/10/13/19/22/28/32-octamethyl-3/6/9/12/15/18/21/24/27/30/33-undecaoxo-1/4/7/10/13/16/19/22/25/28/31-undecaazacyclotritriacontan-2-yl)propanenitrile
P62937	PPIA	Binding affinity to cyclophilin A by ELISA	32	(3S/6S/9S/12R/15S/18S/21S/24S/30S/33S)-12-(aminomethyl)-30-ethyl-33-((1R/2R)-1-hydroxy-2-methylhex-4-enyl)-6/9/18/24-tetraisobutyl-3/21-diisopropyl-1/4/7/10/15/19/25/28-octamethyl-1/4/7/10/13/16/19/22/25/28/31-undecaazacyclotritriacontan-2/5/8/11/14/17/20/23/26/29/32-undecaone
P62937	PPIA	Binding affinity to cyclophilin A by ELISA	33	(3S/6S/9S/12R/15S/18S/21S/24S/30S/33S)-12-(2-aminoethyl)-30-ethyl-33-((1R/2R)-1-hydroxy-2-methylhex-4-enyl)-6/9/18/24-tetraisobutyl-3/21-diisopropyl-1/4/7/10/15/19/25/28-octamethyl-1/4/7/10/13/16/19/22/25/28/31-undecaazacyclotritriacontan-2/5/8/11/14/17/20/23/26/29/32-undecaone
P62937	PPIA	Binding affinity to cyclophilin A by ELISA	34	(3S/6S/9S/12R/15S/18S/21S/24S/30S/33S)-12-(3-aminopropyl)-30-ethyl-33-((1R/2R)-1-hydroxy-2-methylhex-4-enyl)-6/9/18/24-tetraisobutyl-3/21-diisopropyl-1/4/7/10/15/19/25/28-octamethyl-1/4/7/10/13/16/19/22/25/28/31-undecaazacyclotritriacontan-2/5/8/11/14/17/20/23/26/29/32-undecaone
P62937	PPIA	Binding affinity to cyclophilin A by ELISA	35	(3S/6S/9S/12R/15S/18S/21S/24S/30S/33S)-12-(4-aminobutyl)-30-ethyl-33-((1R/2R)-1-hydroxy-2-methylhex-4-enyl)-6/9/18/24-tetraisobutyl-3/21-diisopropyl-1/4/7/10/15/19/25/28-octamethyl-1/4/7/10/13/16/19/22/25/28/31-undecaazacyclotritriacontan-2/5/8/11/14/17/20/23/26/29/32-undecaone
P62937	PPIA	Binding affinity to cyclophilin A by ELISA	36	(3S/6S/9S/12R/15S/18S/21S/24S/30S/33S)-12-((dimethylamino)methyl)-30-ethyl-33-((1R/2R)-1-hydroxy-2-methylhex-4-enyl)-6/9/18/24-tetraisobutyl-3/21-diisopropyl-1/4/7/10/15/19/25/28-octamethyl-1/4/7/10/13/16/19/22/25/28/31-undecaazacyclotritriacontan-2/5/8/11/14/17/20/23/26/29/32-undecaone
P62937	PPIA	Binding affinity to cyclophilin A by ELISA	37	(3S/6S/9S/12R/15S/18S/21S/24S/30S/33S)-12-(2-(dimethylamino)ethyl)-30-ethyl-33-((1R/2R)-1-hydroxy-2-methylhex-4-enyl)-6/9/18/24-tetraisobutyl-3/21-diisopropyl-1/4/7/10/15/19/25/28-octamethyl-1/4/7/10/13/16/19/22/25/28/31-undecaazacyclotritriacontan-2/5/8/11/14/17/20/23/26/29/32-undecaone
P62937	PPIA	Binding affinity to cyclophilin A by ELISA	38	(3S/6S/9S/12R/15S/18S/21S/24S/30S/33S)-12-(3-(dimethylamino)propyl)-30-ethyl-33-((1R/2R)-1-hydroxy-2-methylhex-4-enyl)-6/9/18/24-tetraisobutyl-3/21-diisopropyl-1/4/7/10/15/19/25/28-octamethyl-1/4/7/10/13/16/19/22/25/28/31-undecaazacyclotritriacontan-2/5/8/11/14/17/20/23/26/29/32-undecaone
P62937	PPIA	Binding affinity to cyclophilin A by ELISA	39	(3S/6S/9S/12R/15S/18S/21S/24S/30S/33S)-12-(4-(dimethylamino)butyl)-30-ethyl-33-((1R/2R)-1-hydroxy-2-methylhex-4-enyl)-6/9/18/24-tetraisobutyl-3/21-diisopropyl-1/4/7/10/15/19/25/28-octamethyl-1/4/7/10/13/16/19/22/25/28/31-undecaazacyclotritriacontan-2/5/8/11/14/17/20/23/26/29/32-undecaone
P62937	PPIA	Binding affinity to cyclophilin A by ELISA	40	(3S/6S/9S/12R/15S/18S/21S/24S/30S/33S)-12-((diethylamino)methyl)-30-ethyl-33-((1R/2R)-1-hydroxy-2-methylhex-4-enyl)-6/9/18/24-tetraisobutyl-3/21-diisopropyl-1/4/7/10/15/19/25/28-octamethyl-1/4/7/10/13/16/19/22/25/28/31-undecaazacyclotritriacontan-2/5/8/11/14/17/20/23/26/29/32-undecaone
P62937	PPIA	Binding affinity to cyclophilin A by ELISA	41	(3S/6S/9S/12R/15S/18S/21S/24S/30S/33S)-12-(2-(diethylamino)ethyl)-30-ethyl-33-((1R/2R)-1-hydroxy-2-methylhex-4-enyl)-6/9/18/24-tetraisobutyl-3/21-diisopropyl-1/4/7/10/15/19/25/28-octamethyl-1/4/7/10/13/16/19/22/25/28/31-undecaazacyclotritriacontan-2/5/8/11/14/17/20/23/26/29/32-undecaone
P62937	PPIA	Binding affinity to cyclophilin A by ELISA	42	(3S/6S/9S/12R/15S/18S/21S/24S/30S/33S)-12-(3-(diethylamino)propyl)-30-ethyl-33-((1R/2R)-1-hydroxy-2-methylhex-4-enyl)-6/9/18/24-tetraisobutyl-3/21-diisopropyl-1/4/7/10/15/19/25/28-octamethyl-1/4/7/10/13/16/19/22/25/28/31-undecaazacyclotritriacontan-2/5/8/11/14/17/20/23/26/29/32-undecaone
P62937	PPIA	Binding affinity to cyclophilin A by ELISA	43	(3S/6S/9S/12R/15S/18S/21S/24S/30S/33S)-12-(4-(diethylamino)butyl)-30-ethyl-33-((1R/2R)-1-hydroxy-2-methylhex-4-enyl)-6/9/18/24-tetraisobutyl-3/21-diisopropyl-1/4/7/10/15/19/25/28-octamethyl-1/4/7/10/13/16/19/22/25/28/31-undecaazacyclotritriacontan-2/5/8/11/14/17/20/23/26/29/32-undecaone
P62937	PPIA	Binding affinity to cyclophilin A by ELISA	4/ SCY-635	(3S/6S/9S/12R/15S/18S/21S/24S/27R/30S/33S)-27-(2-(dimethylamino)ethylthio)-30-ethyl-33-((1R/2R)-1-hydroxy-2-methylhex-4-enyl)-24-(2-hydroxy-2-methylpropyl)-6/9/18-triisobutyl-3/21-diisopropyl-1/4/7/10/12/15/19/25/28-nonamethyl-1/4/7/10/13/16/19/22/25/28/31-undecaazacyclotritriacontan-2/5/8/11/14/17/20/23/26/29/32-undecaone
P08238	HSP90AB1	Binding affinity to Hsp90 ATPase activity in human MCF7 cells	12	(1aR/2Z/4E/6Z/14R/15aR)-8-chloro-9/11-dihydroxy-14-methyl-6-(piperidine-1-carbonyloxyimino)-6/7/15/15a-tetrahydro-1aH-benzo[c]oxireno[2/3-k][1]oxacyclotetradecin-12(14H)-one
P08238	HSP90AB1	Binding affinity to Hsp90 ATPase activity in human MCF7 cells	13	cycloproparadicicol
P08238	HSP90AB1	Binding affinity to Hsp90 ATPase activity in human MCF7 cells	14	Pochonin D
P08238	HSP90AB1	Binding affinity to Hsp90 ATPase activity in human MCF7 cells	15	pochonin A
P08238	HSP90AB1	Binding affinity to Hsp90 ATPase activity in human MCF7 cells	16	(S)-14/16-dihydroxy-3-methyl-3/4/5/6/9/10/11/12-octahydro-1H-benzo[c][1]oxacyclotetradecine-1/7(8H)-dione
P08238	HSP90AB1	Binding affinity to Hsp90 ATPase activity in human MCF7 cells	19/ PU3	9-butyl-8-(3/4/5-trimethoxybenzyl)-9H-purin-6-amine
P08238	HSP90AB1	Binding affinity to Hsp90 ATPase activity in human MCF7 cells	20/ PU24FCl	8-(2-chloro-3/4/5-trimethoxybenzyl)-2-fluoro-9-(pent-4-ynyl)-9H-purin-6-amine
P08238	HSP90AB1	Binding affinity to Hsp90 ATPase activity in human MCF7 cells	21	8-(2-iodo-5-methoxyphenylthio)-9-(pent-4-ynyl)-9H-purin-6-amine
P08238	HSP90AB1	Binding affinity to Hsp90 ATPase activity in human MCF7 cells	22	8-(6-bromobenzo[d][1/3]dioxol-5-ylthio)-9-(pent-4-ynyl)-9H-purin-6-amine
P08238	HSP90AB1	Binding affinity to Hsp90 ATPase activity in human MCF7 cells	23	9-(3-(tert-butylamino)propyl)-8-(2-iodo-5-methoxyphenylthio)-9H-purin-6-amine
P08238	HSP90AB1	Binding affinity to Hsp90 ATPase activity in human MCF7 cells	24	8-(2-iodo-5-methoxyphenylthio)-9-(2-(neopentylamino)ethyl)-9H-purin-6-amine
P08238	HSP90AB1	Binding affinity to Hsp90 ATPase activity in human MCF7 cells	25/ PUDZ8	2-fluoro-8-((6-iodobenzo[d][1/3]dioxol-5-yl)methyl)-9-(3-(isopropylamino)propyl)-9H-purin-6-amine
P08238	HSP90AB1	Binding affinity to Hsp90 ATPase activity in human MCF7 cells	26/ PU-H71	8-(6-iodobenzo[d][1/3]dioxol-5-ylthio)-9-(3-(isopropylamino)propyl)-9H-purin-6-amine
P08238	HSP90AB1	Binding affinity to Hsp90 ATPase activity in human MCF7 cells	27	9-butyl-8-(7-chlorobenzo[d]thiazol-2-ylthio)-9H-purin-6-amine
P08238	HSP90AB1	Binding affinity to Hsp90 ATPase activity in human MCF7 cells	28	8-(7-chlorobenzo[d]thiazol-2-ylthio)-9-(2-(cyclopropylamino)ethyl)-9H-purin-6-amine
P08238	HSP90AB1	Binding affinity to Hsp90 ATPase activity in human MCF7 cells	29	8-(7-chlorobenzo[d]thiazol-2-ylthio)-9-(2-(neopentylamino)ethyl)-9H-purin-6-amine
P08238	HSP90AB1	Binding affinity to Hsp90 ATPase activity in human MCF7 cells	30	diethyl 2-(6-amino-8-(7-chlorobenzo[d]thiazol-2-ylthio)-9H-purin-9-yl)ethylphosphonate
P08238	HSP90AB1	Binding affinity to Hsp90 ATPase activity in human MCF7 cells	31	diethyl 2-(6-amino-8-(7-bromothiazolo[4/5-c]pyridin-2-ylthio)-9H-purin-9-yl)ethylphosphonate
P08238	HSP90AB1	Binding affinity to Hsp90 ATPase activity in human MCF7 cells	32	diethyl 2-(6-amino-8-(7-chlorothiazolo[4/5-c]pyridin-2-ylthio)-9H-purin-9-yl)ethylphosphonate
P08238	HSP90AB1	Binding affinity to Hsp90 ATPase activity in human MCF7 cells	33	6-chloro-9-((5-methoxy-4/6-dimethylpyridin-3-yl)methyl)-9H-purin-2-amine
P08238	HSP90AB1	Binding affinity to Hsp90 ATPase activity in human MCF7 cells	34	6-chloro-9-((4-methoxy-3/5-dimethylpyridin-2-yl)methyl)-9H-purin-2-amine
P08238	HSP90AB1	Binding affinity to Hsp90 ATPase activity in human MCF7 cells	35/ CCT018159	4-(4-(2/3-dihydrobenzo[b][1/4]dioxin-6-yl)-5-methyl-1H-pyrazol-3-yl)-6-ethylbenzene-1/3-diol
P08238	HSP90AB1	Binding affinity to Hsp90 ATPase activity in human MCF7 cells	36/ CCT072440	4-chloro-6-(4-(2/3-dihydrobenzo[b][1/4]dioxin-6-yl)-5-methyl-1H-pyrazol-3-yl)benzene-1/3-diol
P08238	HSP90AB1	Binding affinity to Hsp90 ATPase activity in human MCF7 cells	37/ VER-49009	3-(5-chloro-2/4-dihydroxyphenyl)-N-ethyl-4-(4-methoxyphenyl)-1H-pyrazole-5-carboxamide
P08238	HSP90AB1	Binding affinity to Hsp90 ATPase activity in human MCF7 cells	38	N-(4-acetylphenyl)-3-(5-chloro-2/4-dihydroxyphenyl)-1H-pyrazole-4-carboxamide
P08238	HSP90AB1	Binding affinity to Hsp90 ATPase activity in human MCF7 cells	39	3-(5-chloro-2/4-dihydroxyphenyl)-N-(4-sulfamoylbenzyl)-1H-pyrazole-4-carboxamide
P08238	HSP90AB1	Binding affinity to Hsp90 ATPase activity in human MCF7 cells	40	4-chloro-6-(4-(4-(4-(methylsulfonyl)benzyl)piperazin-1-yl)-1H-pyrazol-3-yl)benzene-1/3-diol
P08238	HSP90AB1	Binding affinity to Hsp90 ATPase activity in human MCF7 cells	41	4-(4-(4-benzylpiperazin-1-yl)-1H-pyrazol-3-yl)-6-chlorobenzene-1/3-diol
P08238	HSP90AB1	Binding affinity to Hsp90 ATPase activity in human MCF7 cells	42/ G3129	4-(benzo[d][1/3]dioxol-5-yl)-3-(5-ethyl-2/4-dihydroxyphenyl)-1H-pyrazole-5-carboxylic acid
P08238	HSP90AB1	Binding affinity to Hsp90 ATPase activity in human MCF7 cells	43/ G3130	4-(4-(1H-imidazol-4-yl)-1H-pyrazol-3-yl)-6-ethylbenzene-1/3-diol
P08238	HSP90AB1	Binding affinity to Hsp90 ATPase activity in human MCF7 cells	44/ VER-50589	5-(5-chloro-2/4-dihydroxyphenyl)-N-ethyl-4-(4-methoxyphenyl)isoxazole-3-carboxamide
P08238	HSP90AB1	Binding affinity to Hsp90 ATPase activity in human MCF7 cells	45/ VER-52296/NVP-AUY922	5-(2/4-dihydroxy-5-isopropylphenyl)-N-ethyl-4-(4-(morpholinomethyl)phenyl)isoxazole-3-carboxamide
P08238	HSP90AB1	Binding affinity to Hsp90 ATPase activity in human MCF7 cells	46	4-(4-((diethylamino)methyl)phenyl)-5-(2/4-dihydroxy-5-isopropylphenyl)-N-ethylisoxazole-3-carboxamide
P08238	HSP90AB1	Binding affinity to Hsp90 ATPase activity in human MCF7 cells	47	4-(4-(2-methylthiazol-4-yl)-5-(trifluoromethyl)isoxazol-3-yl)benzene-1/3-diol
P08238	HSP90AB1	Binding affinity to Hsp90 ATPase activity in human MCF7 cells	48	4-chloro-6-(5-(2-morpholinoethylamino)benzo[d]isoxazol-3-yl)benzene-1/3-diol
P08238	HSP90AB1	Binding affinity to Hsp90 ATPase activity in human MCF7 cells	49	2/5-dichloro-N-(4-hydroxy-3-(2-hydroxynaphthalen-1-yl)phenyl)benzenesulfonamide
P08238	HSP90AB1	Binding affinity to Hsp90 ATPase activity in human MCF7 cells	50	(E)-2-(2-hydroxy-3-methoxystyryl)-3-(4-methoxyphenyl)-3/4-dihydroquinazolin-4-ol
P08238	HSP90AB1	Binding affinity to Hsp90 ATPase activity in human MCF7 cells	51	(E)-3-(2-((2-amino-6-methylpyrimidin-4-yl)ethynyl)benzylideneamino)oxazolidin-2-one
P08238	HSP90AB1	Binding affinity to Hsp90 ATPase activity in human MCF7 cells	1/ GM	geldanamycin
P08238	HSP90AB1	Binding affinity to Hsp90 ATPase activity in human MCF7 cells	2/ 17-AAG	17-allylamino-17-desmethoxy-geldanamycin
P08238	HSP90AB1	Binding affinity to Hsp90 ATPase activity in human MCF7 cells	3/ 17-DMAG	17-(2-dimethylaminoethyl)amino-17-demethoxygeldanamycin
P08238	HSP90AB1	Binding affinity to Hsp90 ATPase activity in human MCF7 cells	6/ KOSN1559	Carbamic acid (4E/10E)-(8S/9S/12S/13R/14S/16R)-13/20-dihydroxy-8/14-dimethoxy-10/12/16-trimethyl-3-oxo-2-aza-bicyclo[16.3.1]docosa-1(22)/4/10/18/20-pentaen-9-yl ester
P08238	HSP90AB1	Binding affinity to Hsp90 ATPase activity in human MCF7 cells	7/ ipl-504	Allyl-((4E/6Z/10E)-(8S/9S/12S/13R/14S/16R)-9-carbamoyloxy-13/20/22-trihydroxy-8/14-dimethoxy-4/10/12/16-tetramethyl-3-oxo-2-aza-bicyclo[16.3.1]docosa-1(22)/4/6/10/18/20-hexaen-19-yl)-ammonium chloride
P08238	HSP90AB1	Binding affinity to Hsp90 ATPase activity in human MCF7 cells	8/ RD	Radicicol
P08238	HSP90AB1	Inhibition of Hsp90 in human A2780 cells assessed as Hsp70 upregulation after 24 hrs by immunostaining method	23d	N-(2-bromobenzyl)-6-hydroxy-N-methyl-3-(3-methylbenzyl)-1H-indazole-5-carboxamide
P08238	HSP90AB1	Inhibition of Hsp90 in human A2780 cells assessed as Hsp70 upregulation after 24 hrs by immunostaining method	23e	N-(3-fluorobenzyl)-6-hydroxy-N-methyl-3-(3-methylbenzyl)-1H-indazole-5-carboxamide
P08238	HSP90AB1	Inhibition of Hsp90 in human A2780 cells assessed as Hsp70 upregulation after 24 hrs by immunostaining method	23f	N-(4-fluorobenzyl)-6-hydroxy-N-methyl-3-(3-methylbenzyl)-1H-indazole-5-carboxamide
P08238	HSP90AB1	Inhibition of Hsp90 in human A2780 cells assessed as Hsp70 upregulation after 24 hrs by immunostaining method	23g	6-hydroxy-N-(4-methoxybenzyl)-N-methyl-3-(3-methylbenzyl)-1H-indazole-5-carboxamide
P08238	HSP90AB1	Inhibition of Hsp90 in human A2780 cells assessed as Hsp70 upregulation after 24 hrs by immunostaining method	23h	N-(4-chloro-3-fluorobenzyl)-6-hydroxy-N-methyl-3-(3-methylbenzyl)-1H-indazole-5-carboxamide
P08238	HSP90AB1	Inhibition of Hsp90 in human A2780 cells assessed as Hsp70 upregulation after 24 hrs by immunostaining method	23i	N-(4-chloro-3-methoxybenzyl)-6-hydroxy-N-methyl-3-(3-methylbenzyl)-1H-indazole-5-carboxamide
P08238	HSP90AB1	Inhibition of Hsp90 in human A2780 cells assessed as Hsp70 upregulation after 24 hrs by immunostaining method	23j	N-(3/4-dimethoxybenzyl)-6-hydroxy-N-methyl-3-(3-methylbenzyl)-1H-indazole-5-carboxamide
P08238	HSP90AB1	Inhibition of Hsp90 in human A2780 cells assessed as Hsp70 upregulation after 24 hrs by immunostaining method	23k	N-(3/4-difluorobenzyl)-6-hydroxy-N-methyl-3-(3-methylbenzyl)-1H-indazole-5-carboxamide
P08238	HSP90AB1	Inhibition of Hsp90 in human A2780 cells assessed as Hsp70 upregulation after 24 hrs by immunostaining method	23l	6-hydroxy-N-methyl-3-(3-methylbenzyl)-N-(3-(methylsulfonamido)benzyl)-1H-indazole-5-carboxamide
P08238	HSP90AB1	Inhibition of Hsp90 in human A2780 cells assessed as Hsp70 upregulation after 24 hrs by immunostaining method	23m	6-hydroxy-N-methyl-3-(3-methylbenzyl)-N-(4-(methylsulfonamido)benzyl)-1H-indazole-5-carboxamide
P08238	HSP90AB1	Inhibition of Hsp90 in human A2780 cells assessed as Hsp70 upregulation after 24 hrs by immunostaining method	23n	6-hydroxy-N-methyl-3-(3-methylbenzyl)-N-(4-(methylsulfonamidomethyl)benzyl)-1H-indazole-5-carboxamide
P08238	HSP90AB1	Inhibition of Hsp90 in human A2780 cells assessed as Hsp70 upregulation after 24 hrs by immunostaining method	4r	3-benzyl-N-(4-fluorobenzyl)-6-hydroxy-N-methyl-1H-indazole-5-carboxamide
P08238	HSP90AB1	Inhibition of Hsp90 in human A2780 cells assessed as Hsp70 upregulation after 24 hrs by immunostaining method	4s	3-benzyl-N-(4-chlorobenzyl)-6-hydroxy-N-methyl-1H-indazole-5-carboxamide
P08238	HSP90AB1	Inhibition of Hsp90 in human A2780 cells assessed as Hsp70 upregulation after 24 hrs by immunostaining method	4t	3-benzyl-N-(4-bromobenzyl)-6-hydroxy-N-methyl-1H-indazole-5-carboxamide
P08238	HSP90AB1	Inhibition of Hsp90 in human A2780 cells assessed as Hsp70 upregulation after 24 hrs by immunostaining method	4u	3-benzyl-6-hydroxy-N-methyl-N-(4-methylbenzyl)-1H-indazole-5-carboxamide
P08238	HSP90AB1	Inhibition of Hsp90 in human A2780 cells assessed as Hsp70 upregulation after 24 hrs by immunostaining method	4v	3-benzyl-N-(4-ethylbenzyl)-6-hydroxy-N-methyl-1H-indazole-5-carboxamide
P08238	HSP90AB1	Inhibition of Hsp90 in human A2780 cells assessed as Hsp70 upregulation after 24 hrs by immunostaining method	4w	3-benzyl-N-(4-ethoxybenzyl)-6-hydroxy-N-methyl-1H-indazole-5-carboxamide
P08238	HSP90AB1	Inhibition of Hsp90 in human A2780 cells assessed as Hsp70 upregulation after 24 hrs by immunostaining method	4x	3-benzyl-N-(2/3-dimethoxybenzyl)-6-hydroxy-N-methyl-1H-indazole-5-carboxamide
P08238	HSP90AB1	Inhibition of Hsp90 in human A2780 cells assessed as Hsp70 upregulation after 24 hrs by immunostaining method	4y	3-benzyl-N-(4-chloro-3-methoxybenzyl)-6-hydroxy-N-methyl-1H-indazole-5-carboxamide
P08238	HSP90AB1	Inhibition of Hsp90 in human A2780 cells assessed as Hsp70 upregulation after 24 hrs by immunostaining method	4z	3-benzyl-N-(4-chloro-3-fluorobenzyl)-6-hydroxy-N-methyl-1H-indazole-5-carboxamide
P08238	HSP90AB1	Inhibition of Hsp90 in human A2780 cells assessed as Hsp70 upregulation after 24 hrs by immunostaining method	12	N-benzyl-6-methoxy-N-methyl-3-(3-methylbenzyl)-1H-indazole-5-carboxamide
P08238	HSP90AB1	Inhibition of Hsp90 in human A2780 cells assessed as Hsp70 upregulation after 24 hrs by immunostaining method	19	N-benzyl-3-(2-chlorobenzyl)-6-hydroxy-N-methyl-1H-indazole-5-carboxamide
P08238	HSP90AB1	Inhibition of Hsp90 in human A2780 cells assessed as Hsp70 upregulation after 24 hrs by immunostaining method	20	N-benzyl-6-hydroxy-N-methyl-3-(2-methylbenzyl)-1H-indazole-5-carboxamide
P08238	HSP90AB1	Inhibition of Hsp90 in human A2780 cells assessed as Hsp70 upregulation after 24 hrs by immunostaining method	21	N-benzyl-3-(3-fluorobenzyl)-6-hydroxy-N-methyl-1H-indazole-5-carboxamide
P08238	HSP90AB1	Inhibition of Hsp90 in human A2780 cells assessed as Hsp70 upregulation after 24 hrs by immunostaining method	22a	N-benzyl-3-(3-chlorobenzyl)-6-hydroxy-N-methyl-1H-indazole-5-carboxamide
P08238	HSP90AB1	Inhibition of Hsp90 in human A2780 cells assessed as Hsp70 upregulation after 24 hrs by immunostaining method	23a	N-benzyl-6-hydroxy-3-(3-methylbenzyl)-1H-indazole-5-carboxamide
P08238	HSP90AB1	Inhibition of Hsp90 in human A2780 cells assessed as Hsp70 upregulation after 24 hrs by immunostaining method	23b	N-benzyl-6-hydroxy-N-methyl-3-(3-methylbenzyl)-1H-indazole-5-carboxamide
P08238	HSP90AB1	Inhibition of Hsp90 in human A2780 cells assessed as Hsp70 upregulation after 24 hrs by immunostaining method	23c	N-benzyl-N-ethyl-6-hydroxy-3-(3-methylbenzyl)-1H-indazole-5-carboxamide
P08238	HSP90AB1	Inhibition of Hsp90 in human A2780 cells assessed as Hsp70 upregulation after 24 hrs by immunostaining method	24	N-benzyl-6-hydroxy-3-(3-methoxybenzyl)-N-methyl-1H-indazole-5-carboxamide
P08238	HSP90AB1	Inhibition of Hsp90 in human A2780 cells assessed as Hsp70 upregulation after 24 hrs by immunostaining method	25	N-benzyl-3-(3-ethylbenzyl)-6-hydroxy-N-methyl-1H-indazole-5-carboxamide
P08238	HSP90AB1	Inhibition of Hsp90 in human A2780 cells assessed as Hsp70 upregulation after 24 hrs by immunostaining method	26	N-benzyl-3-(4-chlorobenzyl)-6-hydroxy-N-methyl-1H-indazole-5-carboxamide
P08238	HSP90AB1	Inhibition of Hsp90 in human A2780 cells assessed as Hsp70 upregulation after 24 hrs by immunostaining method	27	N-benzyl-6-hydroxy-N-methyl-3-(4-methylbenzyl)-1H-indazole-5-carboxamide
P08238	HSP90AB1	Inhibition of Hsp90 in human A2780 cells assessed as Hsp70 upregulation after 24 hrs by immunostaining method	28	N-benzyl-3-(4-ethylbenzyl)-6-hydroxy-N-methyl-1H-indazole-5-carboxamide
P08238	HSP90AB1	Inhibition of Hsp90 in human A2780 cells assessed as Hsp70 upregulation after 24 hrs by immunostaining method	22b	N-(2-bromobenzyl)-3-(3-chlorobenzyl)-6-hydroxy-N-methyl-1H-indazole-5-carboxamide
P08238	HSP90AB1	Inhibition of Hsp90 in human A2780 cells assessed as Hsp70 upregulation after 24 hrs by immunostaining method	22c	3-(3-chlorobenzyl)-N-(3-fluorobenzyl)-6-hydroxy-N-methyl-1H-indazole-5-carboxamide
P08238	HSP90AB1	Inhibition of Hsp90 in human A2780 cells assessed as Hsp70 upregulation after 24 hrs by immunostaining method	22d	3-(3-chlorobenzyl)-N-(4-fluorobenzyl)-6-hydroxy-N-methyl-1H-indazole-5-carboxamide
P08238	HSP90AB1	Inhibition of Hsp90 in human A2780 cells assessed as Hsp70 upregulation after 24 hrs by immunostaining method	22e	3-(3-chlorobenzyl)-6-hydroxy-N-(4-methoxybenzyl)-N-methyl-1H-indazole-5-carboxamide
P08238	HSP90AB1	Inhibition of Hsp90 in human A2780 cells assessed as Hsp70 upregulation after 24 hrs by immunostaining method	22f	3-(3-chlorobenzyl)-N-(3/4-dimethoxybenzyl)-6-hydroxy-N-methyl-1H-indazole-5-carboxamide
P08238	HSP90AB1	Inhibition of Hsp90 in human A2780 cells assessed as Hsp70 upregulation after 24 hrs by immunostaining method	22g	3-(3-chlorobenzyl)-6-hydroxy-N-methyl-N-(3-(methylsulfonamido)benzyl)-1H-indazole-5-carboxamide
P08238	HSP90AB1	Inhibition of Hsp90 in human A2780 cells assessed as Hsp70 upregulation after 24 hrs by immunostaining method	22h	3-(3-chlorobenzyl)-6-hydroxy-N-methyl-N-(4-(methylsulfonamidomethyl)benzyl)-1H-indazole-5-carboxamide
P08238	HSP90AB1	Inhibition of Hsp90 in human A2780 cells assessed as Hsp70 upregulation after 24 hrs by immunostaining method	Fragment I	3-cyclopentyl-1H-indazol-6-ol
P08238	HSP90AB1	Inhibition of Hsp90 in human A2780 cells assessed as Hsp70 upregulation after 24 hrs by immunostaining method	Fragment II	3-(4-hydroxyphenyl)-1H-indazol-6-ol
P08238	HSP90AB1	Inhibition of Hsp90 in human A2780 cells assessed as Hsp70 upregulation after 24 hrs by immunostaining method	Fragment III	3-cyclohexyl-2-(6-hydroxy-1H-indazol-3-yl)propanenitrile
P08238	HSP90AB1	Inhibition of Hsp90 in human A2780 cells assessed as Hsp70 upregulation after 24 hrs by immunostaining method	Fragment IV	6-chloro-4-p-tolylquinazolin-2-amine
P08238	HSP90AB1	Inhibition of Hsp90 in human A2780 cells assessed as Hsp70 upregulation after 24 hrs by immunostaining method	Fragment V	4-chloro-6-(4-chlorobenzyl)pyrimidin-2-amine
P08238	HSP90AB1	Inhibition of Hsp90 in human A2780 cells assessed as Hsp70 upregulation after 24 hrs by immunostaining method	4a	3-benzyl-6-hydroxy-1H-indazole-5-carboxamide
P08238	HSP90AB1	Inhibition of Hsp90 in human A2780 cells assessed as Hsp70 upregulation after 24 hrs by immunostaining method	4b	3-benzyl-6-hydroxy-N-methyl-N-propyl-1H-indazole-5-carboxamide
P08238	HSP90AB1	Inhibition of Hsp90 in human A2780 cells assessed as Hsp70 upregulation after 24 hrs by immunostaining method	4c	3-benzyl-N-butyl-6-hydroxy-N-methyl-1H-indazole-5-carboxamide
P08238	HSP90AB1	Inhibition of Hsp90 in human A2780 cells assessed as Hsp70 upregulation after 24 hrs by immunostaining method	4d	3-benzyl-6-hydroxy-N-(2-methoxyethyl)-N-methyl-1H-indazole-5-carboxamide
P08238	HSP90AB1	Inhibition of Hsp90 in human A2780 cells assessed as Hsp70 upregulation after 24 hrs by immunostaining method	4e	N/3-dibenzyl-6-hydroxy-N-methyl-1H-indazole-5-carboxamide
P08238	HSP90AB1	Inhibition of Hsp90 in human A2780 cells assessed as Hsp70 upregulation after 24 hrs by immunostaining method	4f	3-benzyl-N-(furan-2-yl)-6-hydroxy-N-methyl-1H-indazole-5-carboxamide
P08238	HSP90AB1	Inhibition of Hsp90 in human A2780 cells assessed as Hsp70 upregulation after 24 hrs by immunostaining method	29	N-benzyl-6-hydroxy-N-methyl-3-phenethyl-1H-indazole-5-carboxamide
P08238	HSP90AB1	Inhibition of Hsp90 in human A2780 cells assessed as Hsp70 upregulation after 24 hrs by immunostaining method	4g	3-benzyl-N-(2-fluorobenzyl)-6-hydroxy-N-methyl-1H-indazole-5-carboxamide
P08238	HSP90AB1	Inhibition of Hsp90 in human A2780 cells assessed as Hsp70 upregulation after 24 hrs by immunostaining method	4h	3-benzyl-N-(2-chlorobenzyl)-6-hydroxy-N-methyl-1H-indazole-5-carboxamide
P08238	HSP90AB1	Inhibition of Hsp90 in human A2780 cells assessed as Hsp70 upregulation after 24 hrs by immunostaining method	4i	3-benzyl-N-(2-bromobenzyl)-6-hydroxy-N-methyl-1H-indazole-5-carboxamide
P08238	HSP90AB1	Inhibition of Hsp90 in human A2780 cells assessed as Hsp70 upregulation after 24 hrs by immunostaining method	4j	3-benzyl-6-hydroxy-N-methyl-N-(2-methylbenzyl)-1H-indazole-5-carboxamide
P08238	HSP90AB1	Inhibition of Hsp90 in human A2780 cells assessed as Hsp70 upregulation after 24 hrs by immunostaining method	4k	3-benzyl-6-hydroxy-N-(2-methoxybenzyl)-N-methyl-1H-indazole-5-carboxamide
P08238	HSP90AB1	Inhibition of Hsp90 in human A2780 cells assessed as Hsp70 upregulation after 24 hrs by immunostaining method	4l	3-benzyl-N-(3-fluorobenzyl)-6-hydroxy-N-methyl-1H-indazole-5-carboxamide
P08238	HSP90AB1	Inhibition of Hsp90 in human A2780 cells assessed as Hsp70 upregulation after 24 hrs by immunostaining method	4m	3-benzyl-N-(3-chlorobenzyl)-6-hydroxy-N-methyl-1H-indazole-5-carboxamide
P08238	HSP90AB1	Inhibition of Hsp90 in human A2780 cells assessed as Hsp70 upregulation after 24 hrs by immunostaining method	4n	3-benzyl-N-(3-bromobenzyl)-6-hydroxy-N-methyl-1H-indazole-5-carboxamide
P08238	HSP90AB1	Inhibition of Hsp90 in human A2780 cells assessed as Hsp70 upregulation after 24 hrs by immunostaining method	4o	3-benzyl-6-hydroxy-N-methyl-N-(3-methylbenzyl)-1H-indazole-5-carboxamide
P08238	HSP90AB1	Inhibition of Hsp90 in human A2780 cells assessed as Hsp70 upregulation after 24 hrs by immunostaining method	4p	3-benzyl-6-hydroxy-N-(3-methoxybenzyl)-N-methyl-1H-indazole-5-carboxamide
P08238	HSP90AB1	Inhibition of Hsp90 in human A2780 cells assessed as Hsp70 upregulation after 24 hrs by immunostaining method	4q	3-benzyl-6-hydroxy-N-methyl-N-(3-(trifluoromethyl)benzyl)-1H-indazole-5-carboxamide
P62937	PPIA	Inhibition of peptidyl-prolyl isomerase activity of Cyclophilin A	1	1-(2/6-Dihydroxybenzoyl)-3-(9H-fluoren-9-yl)-urea
P62937	PPIA	Inhibition of peptidyl-prolyl isomerase activity of Cyclophilin A	2a	1-(2/6-Dihydroxybenzoyl)-3-(naphthalen-1-yl)-urea
P62937	PPIA	Inhibition of peptidyl-prolyl isomerase activity of Cyclophilin A	2b	1-(2/6-Dihydroxybenzoyl)-3-benzyl-urea
P62937	PPIA	Inhibition of peptidyl-prolyl isomerase activity of Cyclophilin A	2c	1-(2/6-Dihydroxybenzoyl)-3-phenylethyl-urea
P62937	PPIA	Inhibition of peptidyl-prolyl isomerase activity of Cyclophilin A	2d	1-(2/6-Dihydroxybenzoyl)-3-cyclohexyl-urea
P62937	PPIA	Inhibition of peptidyl-prolyl isomerase activity of Cyclophilin A	2e	1-(2/6-Dihydroxybenzoyl)-3-(3-chloro-4-fluorophenyl)-urea
P62937	PPIA	Inhibition of peptidyl-prolyl isomerase activity of Cyclophilin A	2f	1-(2/6-Dihydroxybenzoyl)-3-(2/3-dihydro-1H-inden-1-yl)-urea
P62937	PPIA	Inhibition of peptidyl-prolyl isomerase activity of Cyclophilin A	2g	1-(2/6-Dihydroxybenzoyl)-3-(4-fluorophenyl)-urea
P62937	PPIA	Inhibition of peptidyl-prolyl isomerase activity of Cyclophilin A	2h	1-(2/6-Dihydroxybenzoyl)-3-diphenylmethyl-urea
P62937	PPIA	Inhibition of peptidyl-prolyl isomerase activity of Cyclophilin A	3a	1-(2-Chlorobenzoyl)-3-(9H-fluoren-9-yl)-urea
P62937	PPIA	Inhibition of peptidyl-prolyl isomerase activity of Cyclophilin A	3b	1-(2-Cyanobenzoyl)-3-(9H-fluoren-9-yl)-urea
P62937	PPIA	Inhibition of peptidyl-prolyl isomerase activity of Cyclophilin A	3c	1-(2-Fluorobenzoyl)-3-(9H-fluoren-9-yl)-urea
P62937	PPIA	Inhibition of peptidyl-prolyl isomerase activity of Cyclophilin A	3d	1-(2-Methoxybenzoyl)-3-(9H-fluoren-9-yl)-urea
P62937	PPIA	Inhibition of peptidyl-prolyl isomerase activity of Cyclophilin A	3e	1-(2-Methylbenzoyl)-3-(9H-fluoren-9-yl)-urea
P62937	PPIA	Inhibition of peptidyl-prolyl isomerase activity of Cyclophilin A	3f	1-(2-Trifluoromethylbenzoyl)-3-(9H-fluoren-9-yl)-urea
P62937	PPIA	Inhibition of peptidyl-prolyl isomerase activity of Cyclophilin A	3g	1-(2/6-Difluorobenzoyl)-3-(9H-fluoren-9-yl)-urea
P62937	PPIA	Inhibition of peptidyl-prolyl isomerase activity of Cyclophilin A	3h	1-(2/6-Dichlorobenzoyl)-3-(9H-fluoren-9-yl)-urea
P62937	PPIA	Inhibition of peptidyl-prolyl isomerase activity of Cyclophilin A	3i	1-(2-Chloro-6-fluorobenzoyl)-3-(9H-fluoren-9-yl)-urea
P62937	PPIA	Inhibition of peptidyl-prolyl isomerase activity of Cyclophilin A	3j	1-benzoyl-3-(9H-fluoren-9-yl)-urea
P62937	PPIA	Inhibition of peptidyl-prolyl isomerase activity of Cyclophilin A	3k	1-(2-Fluoro-6-(methylthio)benzoyl)-3-(9H-fluoren-9-yl)-urea
P62937	PPIA	Inhibition of peptidyl-prolyl isomerase activity of Cyclophilin A	3l	1-(2-Fluoro-6-methoxybenzoyl)-3-(9H-fluoren-9-yl)-urea
P62937	PPIA	Inhibition of peptidyl-prolyl isomerase activity of Cyclophilin A	3m	1-(2-Chloro-6-methoxybenzoyl)-3-(9H-fluoren-9-yl)-urea
P62937	PPIA	Inhibition of peptidyl-prolyl isomerase activity of Cyclophilin A	3n	1-(2-Methylthiobenzoyl)-3-(9H-fluoren-9-yl)-urea
P62937	PPIA	Inhibition of peptidyl-prolyl isomerase activity of Cyclophilin A	3o	1-(2-Fluoro-6-benzyloxybenzoyl)-3-(9H-fluoren-9-yl)-urea
P62937	PPIA	Inhibition of peptidyl-prolyl isomerase activity of Cyclophilin A	3p	1-(2-Benzyloxybenzoyl)-3-(9H-fluoren-9-yl)-urea
P62937	PPIA	Inhibition of peptidyl-prolyl isomerase activity of Cyclophilin A	3q	1-(2-Hydroxybenzoyl)-3-(9H-fluoren-9-yl)-urea
P62937	PPIA	Inhibition of peptidyl-prolyl isomerase activity of Cyclophilin A	3r	1-(2-Nitrobenzoyl)-3-(9H-fluoren-9-yl)-urea
P62937	PPIA	Inhibition of peptidyl-prolyl isomerase activity of Cyclophilin A	3s	1-(2-Aminobenzoyl)-3-(9H-fluoren-9-yl)-urea
P08238	HSP90AB1	Binding affinity to ATP binding site of full length human Hsp90beta after 30 mins by fluorescence polarization assay	6	purine
P08238	HSP90AB1	Binding affinity to ATP binding site of full length human Hsp90beta after 30 mins by fluorescence polarization assay	7	2-aminobenzamide
P08238	HSP90AB1	Binding affinity to ATP binding site of full length human Hsp90beta after 30 mins by fluorescence polarization assay	8	methyl 2-(3/5-dihydroxyphenyl)acetate
P08238	HSP90AB1	Binding affinity to ATP binding site of full length human Hsp90beta after 30 mins by fluorescence polarization assay	9	1-(2/4-dihydroxyphenyl)propan-1-one
P08238	HSP90AB1	Binding affinity to ATP binding site of full length human Hsp90beta after 30 mins by fluorescence polarization assay	10	4-methyl-6-(methylthio)-1/3/5-triazin-2-amine
P08238	HSP90AB1	Binding affinity to ATP binding site of full length human Hsp90beta after 30 mins by fluorescence polarization assay	11	4-(2-methoxyethoxy)-6-methylpyrimidin-2-amine
P08238	HSP90AB1	Binding affinity to ATP binding site of full length human Hsp90beta after 30 mins by fluorescence polarization assay	12	4-(2/4-dichlorophenyl)-5-(phenyldiazenyl)pyrimidin-2-amine
P08238	HSP90AB1	Binding affinity to ATP binding site of full length human Hsp90beta after 30 mins by fluorescence polarization assay	13	3/6-diamino-5-cyano-4-(4-ethoxyphenyl)thieno[2/3-b]pyridine-2-carboxamide
P08238	HSP90AB1	Binding affinity to ATP binding site of full length human Hsp90beta after 30 mins by fluorescence polarization assay	14	4-Methylsulfanyl-6-phenyl-[1/3/5]-triazin-2-ylamine
P08238	HSP90AB1	Binding affinity to ATP binding site of full length human Hsp90beta after 30 mins by fluorescence polarization assay	15	2-(2-Amino-6-methyl-pyrimidin-4-ylsulfanyl)-N-methylacetamide
P08238	HSP90AB1	Binding affinity to ATP binding site of full length human Hsp90beta after 30 mins by fluorescence polarization assay	16	2/4-Diaminothieno[2/3-d]pyrimidine-6-carboxylic acid amide
P08238	HSP90AB1	Binding affinity to ATP binding site of full length human Hsp90beta after 30 mins by fluorescence polarization assay	21a	2-Amino-4-phenylthieno[2/3-d]pyrimidine-6-carboxylic acid ethylamide
P08238	HSP90AB1	Binding affinity to ATP binding site of full length human Hsp90beta after 30 mins by fluorescence polarization assay	21b	2-Amino-4-(4-chlorophenyl)thieno[2/3-d]pyrimidine-6-carboxylic acid ethylamide
P08238	HSP90AB1	Binding affinity to ATP binding site of full length human Hsp90beta after 30 mins by fluorescence polarization assay	21c	2-Amino-4-(2/4-dimethylphenyl)thieno[2/3-d]pyrimidine-6-carboxylic acid ethylamide
P08238	HSP90AB1	Binding affinity to ATP binding site of full length human Hsp90beta after 30 mins by fluorescence polarization assay	21d	2-Amino-4-(4-cyano-2-methylphenyl)thieno[2/3-d]pyrimidine-6-carboxylic acid ethylamide
P08238	HSP90AB1	Binding affinity to ATP binding site of full length human Hsp90beta after 30 mins by fluorescence polarization assay	21e	2-Amino-4-(2/4-dichlorophenyl)thieno[2/3-d]pyrimidine-6-carboxylic acid ethylamide
P08238	HSP90AB1	Binding affinity to ATP binding site of full length human Hsp90beta after 30 mins by fluorescence polarization assay	34a	2-Amino-4-[2/4-dichloro-5-(2-diethylaminoethoxy)phenyl]thieno[2/3-d]pyrimidine-6-carboxylic acid ethylamide
P08238	HSP90AB1	Binding affinity to ATP binding site of full length human Hsp90beta after 30 mins by fluorescence polarization assay	34b	2-Amino-4-[2/4-dichloro-5-(2-diethylaminoethoxy)phenyl]thieno[2/3-d]pyrimidine-6-carboxylic acid cyclopropylamide
P08238	HSP90AB1	Binding affinity to ATP binding site of full length human Hsp90beta after 30 mins by fluorescence polarization assay	34c	2-Amino-4-[2/4-dichloro-5-(2-diethylamino-ethoxy)-phenyl]-thieno[2/3-d]pyrimidine-6-carboxylic acid(2/2/2-trifluoro-ethyl)amide
P08238	HSP90AB1	Binding affinity to ATP binding site of full length human Hsp90beta after 30 mins by fluorescence polarization assay	34d	2-Amino-4-[2/4-dichloro-5-(2-pyrrolidin-1-yl-ethoxy)phenyl]thieno[2/3-d]pyrimidine-6-carboxylic acid ethylamide
P08238	HSP90AB1	Binding affinity to ATP binding site of full length human Hsp90beta after 30 mins by fluorescence polarization assay	34e	2-Amino-4-[2/4-dichloro-5-(2-dimethylaminoethoxy)phenyl]thieno[2/3-d]pyrimidine-6-carboxylic acid ethylamide
P08238	HSP90AB1	Binding affinity to ATP binding site of full length human Hsp90beta after 30 mins by fluorescence polarization assay	34f	2-Amino-4-[2/4-dichloro-5-(3-dimethylamino-propoxy)phenyl]thieno[2/3-d]pyrimidine-6-carboxylic acid ethylamide
P08238	HSP90AB1	Binding affinity to ATP binding site of full length human Hsp90beta after 30 mins by fluorescence polarization assay	34g	2-Amino-4-(5-carbamoylmethoxy-2/4-dichlorophenyl)thieno[2/3-d]pyrimidine-6-carboxylic acid ethylamide
P08238	HSP90AB1	Binding affinity to ATP binding site of full length human Hsp90beta after 30 mins by fluorescence polarization assay	34h	2-Amino-4-[2/4-dichloro-5-cyanomethoxyphenyl]thieno[2/3-d]pyrimidine-6-carboxylic acid ethylamide
P08238	HSP90AB1	Binding affinity to ATP binding site of full length human Hsp90beta after 30 mins by fluorescence polarization assay	34i	2-Amino-4-[2/4-dichloro-5-(1-ethyl-pyrrolidin-3-yloxy)phenyl]thieno[2/3-d]pyrimidine-6-carboxylic acid ethylamide
P08238	HSP90AB1	Binding affinity to ATP binding site of full length human Hsp90beta after 30 mins by fluorescence polarization assay	34j	2-Amino-4-[2/4-dichloro-5-(2-cyclohexyaminoethoxy)phenyl]thieno[2/3-d]pyrimidine-6-carboxylic acid ethylamide
P08238	HSP90AB1	Binding affinity to ATP binding site of full length human Hsp90beta after 30 mins by fluorescence polarization assay	34k	2-Amino-4-{2/4-dichloro-5-[2-(4-methylpiperazin-1-yl)ethoxy]phenyl}thieno[2/3-d]pyrimidine-6-carboxylic acid ethylamide
P08238	HSP90AB1	Binding affinity to ATP binding site of full length human Hsp90beta after 30 mins by fluorescence polarization assay	34l	2-Amino-4-{2/4-dichloro-5-[2-(2-methoxyethylamino1)ethoxy]-phenyl}thieno[2/3-d]pyrimidine-6-carboxylic acid ethylamide
P08238	HSP90AB1	Binding affinity to ATP binding site of full length human Hsp90beta after 30 mins by fluorescence polarization assay	34m	2-Amino-4-{2/4-dichloro-5-[2-(4/4-difluoropiperidin-1-yl)ethoxy]phenyl}thieno[2/3-d]pyrimidine-6-carboxylic acid ethylamide
P05091	ALDH2	Inhibiton Assay: IC50 values were determined for CB29 and its analogs using propionaldehyde as the substrate for ALDH1A1 and ALDH2 or benzaldehyde as the substrate for ALDH3A1. The assays were performed on a Beckman DU-640 spectrophotometer at various concentrations of inhibitors ranging from 50 nM to 250 μM following a 1 minute pre-incubation. There was no pre-incubation time-dependence to the i…	BDBM50447076	CHEMBL3112679::US9328112/ A5
P05091	ALDH2	Inhibiton Assay: IC50 values were determined for CB29 and its analogs using propionaldehyde as the substrate for ALDH1A1 and ALDH2 or benzaldehyde as the substrate for ALDH3A1. The assays were performed on a Beckman DU-640 spectrophotometer at various concentrations of inhibitors ranging from 50 nM to 250 μM following a 1 minute pre-incubation. There was no pre-incubation time-dependence to the i…	BDBM62169	1-(4-methylphenyl)sulfonylbenzimidazole::1-tosylbenzimidazole::MLS-0082307.0001::US9328112/ A3::cid_746711
P05091	ALDH2	Inhibiton Assay: IC50 values were determined for CB29 and its analogs using propionaldehyde as the substrate for ALDH1A1 and ALDH2 or benzaldehyde as the substrate for ALDH3A1. The assays were performed on a Beckman DU-640 spectrophotometer at various concentrations of inhibitors ranging from 50 nM to 250 μM following a 1 minute pre-incubation. There was no pre-incubation time-dependence to the i…	BDBM50447075	CHEMBL1729716::US9328112/ A16
P05091	ALDH2	Inhibiton Assay: IC50 values were determined for CB29 and its analogs using propionaldehyde as the substrate for ALDH1A1 and ALDH2 or benzaldehyde as the substrate for ALDH3A1. The assays were performed on a Beckman DU-640 spectrophotometer at various concentrations of inhibitors ranging from 50 nM to 250 μM following a 1 minute pre-incubation. There was no pre-incubation time-dependence to the i…	BDBM50447074	CHEMBL3112680::US9328112/ A67
P05091	ALDH2	Inhibiton Assay: IC50 values were determined for CB29 and its analogs using propionaldehyde as the substrate for ALDH1A1 and ALDH2 or benzaldehyde as the substrate for ALDH3A1. The assays were performed on a Beckman DU-640 spectrophotometer at various concentrations of inhibitors ranging from 50 nM to 250 μM following a 1 minute pre-incubation. There was no pre-incubation time-dependence to the i…	BDBM50447073	CHEMBL1493289::US9328112/ A21
P05091	ALDH2	Inhibiton Assay: IC50 values were determined for CB29 and its analogs using propionaldehyde as the substrate for ALDH1A1 and ALDH2 or benzaldehyde as the substrate for ALDH3A1. The assays were performed on a Beckman DU-640 spectrophotometer at various concentrations of inhibitors ranging from 50 nM to 250 μM following a 1 minute pre-incubation. There was no pre-incubation time-dependence to the i…	BDBM50447072	CHEMBL1890994::US9328112/ A24
P05091	ALDH2	Inhibiton Assay: IC50 values were determined for CB29 and its analogs using propionaldehyde as the substrate for ALDH1A1 and ALDH2 or benzaldehyde as the substrate for ALDH3A1. The assays were performed on a Beckman DU-640 spectrophotometer at various concentrations of inhibitors ranging from 50 nM to 250 μM following a 1 minute pre-incubation. There was no pre-incubation time-dependence to the i…	BDBM62312	2-methyl-1-(4-methylphenyl)sulfonyl-benzimidazole::2-methyl-1-(4-methylphenyl)sulfonylbenzimidazole::2-methyl-1-tosyl-benzimidazole::MLS-0350366.0001::US9328112/ A10::cid_755364
P05091	ALDH2	Inhibiton Assay: IC50 values were determined for CB29 and its analogs using propionaldehyde as the substrate for ALDH1A1 and ALDH2 or benzaldehyde as the substrate for ALDH3A1. The assays were performed on a Beckman DU-640 spectrophotometer at various concentrations of inhibitors ranging from 50 nM to 250 μM following a 1 minute pre-incubation. There was no pre-incubation time-dependence to the i…	BDBM50447071	CHEMBL3112681::US9328112/ A20
P05091	ALDH2	Inhibiton Assay: IC50 values were determined for CB29 and its analogs using propionaldehyde as the substrate for ALDH1A1 and ALDH2 or benzaldehyde as the substrate for ALDH3A1. The assays were performed on a Beckman DU-640 spectrophotometer at various concentrations of inhibitors ranging from 50 nM to 250 μM following a 1 minute pre-incubation. There was no pre-incubation time-dependence to the i…	BDBM50447070	CHEMBL3112682::US9328112/ A22
P05091	ALDH2	Inhibiton Assay: IC50 values were determined for CB29 and its analogs using propionaldehyde as the substrate for ALDH1A1 and ALDH2 or benzaldehyde as the substrate for ALDH3A1. The assays were performed on a Beckman DU-640 spectrophotometer at various concentrations of inhibitors ranging from 50 nM to 250 μM following a 1 minute pre-incubation. There was no pre-incubation time-dependence to the i…	BDBM62170	1-(4-chlorophenyl)sulfonyl-2-benzimidazolamine::1-(4-chlorophenyl)sulfonylbenzimidazol-2-amine::MLS-0425609.0001::US9328112/ B36::[1-(4-chlorophenyl)sulfonylbenzimidazol-2-yl]amine::cid_1088439
P05091	ALDH2	Inhibiton Assay: IC50 values were determined for CB29 and its analogs using propionaldehyde as the substrate for ALDH1A1 and ALDH2 or benzaldehyde as the substrate for ALDH3A1. The assays were performed on a Beckman DU-640 spectrophotometer at various concentrations of inhibitors ranging from 50 nM to 250 μM following a 1 minute pre-incubation. There was no pre-incubation time-dependence to the i…	BDBM50447069	CHEMBL1492620::US9328112/ B37
P05091	ALDH2	Inhibiton Assay: IC50 values were determined for CB29 and its analogs using propionaldehyde as the substrate for ALDH1A1 and ALDH2 or benzaldehyde as the substrate for ALDH3A1. The assays were performed on a Beckman DU-640 spectrophotometer at various concentrations of inhibitors ranging from 50 nM to 250 μM following a 1 minute pre-incubation. There was no pre-incubation time-dependence to the i…	BDBM223778	US9328112/ A6
P05091	ALDH2	Inhibiton Assay: IC50 values were determined for CB29 and its analogs using propionaldehyde as the substrate for ALDH1A1 and ALDH2 or benzaldehyde as the substrate for ALDH3A1. The assays were performed on a Beckman DU-640 spectrophotometer at various concentrations of inhibitors ranging from 50 nM to 250 μM following a 1 minute pre-incubation. There was no pre-incubation time-dependence to the i…	BDBM50447067	CHEMBL1372362::US9328112/ A13
P05091	ALDH2	Inhibiton Assay: IC50 values were determined for CB29 and its analogs using propionaldehyde as the substrate for ALDH1A1 and ALDH2 or benzaldehyde as the substrate for ALDH3A1. The assays were performed on a Beckman DU-640 spectrophotometer at various concentrations of inhibitors ranging from 50 nM to 250 μM following a 1 minute pre-incubation. There was no pre-incubation time-dependence to the i…	BDBM50447066	CHEMBL3112684::US9328112/ A38
P05091	ALDH2	Inhibiton Assay: IC50 values were determined for CB29 and its analogs using propionaldehyde as the substrate for ALDH1A1 and ALDH2 or benzaldehyde as the substrate for ALDH3A1. The assays were performed on a Beckman DU-640 spectrophotometer at various concentrations of inhibitors ranging from 50 nM to 250 μM following a 1 minute pre-incubation. There was no pre-incubation time-dependence to the i…	BDBM50447065	CHEMBL1561479::US9328112/ A47
P05091	ALDH2	Inhibiton Assay: IC50 values were determined for CB29 and its analogs using propionaldehyde as the substrate for ALDH1A1 and ALDH2 or benzaldehyde as the substrate for ALDH3A1. The assays were performed on a Beckman DU-640 spectrophotometer at various concentrations of inhibitors ranging from 50 nM to 250 μM following a 1 minute pre-incubation. There was no pre-incubation time-dependence to the i…	BDBM50447064	CHEMBL3112685::US9328112/ A39
P05091	ALDH2	Inhibiton Assay: IC50 values were determined for CB29 and its analogs using propionaldehyde as the substrate for ALDH1A1 and ALDH2 or benzaldehyde as the substrate for ALDH3A1. The assays were performed on a Beckman DU-640 spectrophotometer at various concentrations of inhibitors ranging from 50 nM to 250 μM following a 1 minute pre-incubation. There was no pre-incubation time-dependence to the i…	BDBM50447063	CHEMBL3112686::US9328112/ A30
P05091	ALDH2	Inhibiton Assay: IC50 values were determined for CB29 and its analogs using propionaldehyde as the substrate for ALDH1A1 and ALDH2 or benzaldehyde as the substrate for ALDH3A1. The assays were performed on a Beckman DU-640 spectrophotometer at various concentrations of inhibitors ranging from 50 nM to 250 μM following a 1 minute pre-incubation. There was no pre-incubation time-dependence to the i…	BDBM50447062	CHEMBL3112687::US9328112/ B27
P05091	ALDH2	Inhibiton Assay: IC50 values were determined for CB29 and its analogs using propionaldehyde as the substrate for ALDH1A1 and ALDH2 or benzaldehyde as the substrate for ALDH3A1. The assays were performed on a Beckman DU-640 spectrophotometer at various concentrations of inhibitors ranging from 50 nM to 250 μM following a 1 minute pre-incubation. There was no pre-incubation time-dependence to the i…	BDBM50447061	CHEMBL3112688::US9328112/ A53
P05091	ALDH2	Inhibiton Assay: IC50 values were determined for CB29 and its analogs using propionaldehyde as the substrate for ALDH1A1 and ALDH2 or benzaldehyde as the substrate for ALDH3A1. The assays were performed on a Beckman DU-640 spectrophotometer at various concentrations of inhibitors ranging from 50 nM to 250 μM following a 1 minute pre-incubation. There was no pre-incubation time-dependence to the i…	BDBM50447060	CHEMBL1607749::US9328112/ A62
P05091	ALDH2	Inhibiton Assay: IC50 values were determined for CB29 and its analogs using propionaldehyde as the substrate for ALDH1A1 and ALDH2 or benzaldehyde as the substrate for ALDH3A1. The assays were performed on a Beckman DU-640 spectrophotometer at various concentrations of inhibitors ranging from 50 nM to 250 μM following a 1 minute pre-incubation. There was no pre-incubation time-dependence to the i…	BDBM50447059	CHEMBL3112689::US9328112/ A64
P05091	ALDH2	Inhibiton Assay: IC50 values were determined for CB29 and its analogs using propionaldehyde as the substrate for ALDH1A1 and ALDH2 or benzaldehyde as the substrate for ALDH3A1. The assays were performed on a Beckman DU-640 spectrophotometer at various concentrations of inhibitors ranging from 50 nM to 250 μM following a 1 minute pre-incubation. There was no pre-incubation time-dependence to the i…	BDBM50447058	CHEMBL1308268::US9328112/ A70
P05091	ALDH2	Inhibiton Assay: IC50 values were determined for CB29 and its analogs using propionaldehyde as the substrate for ALDH1A1 and ALDH2 or benzaldehyde as the substrate for ALDH3A1. The assays were performed on a Beckman DU-640 spectrophotometer at various concentrations of inhibitors ranging from 50 nM to 250 μM following a 1 minute pre-incubation. There was no pre-incubation time-dependence to the i…	BDBM50447057	CHEMBL1413180::US9328112/ A40
P05091	ALDH2	Inhibiton Assay: IC50 values were determined for CB29 and its analogs using propionaldehyde as the substrate for ALDH1A1 and ALDH2 or benzaldehyde as the substrate for ALDH3A1. The assays were performed on a Beckman DU-640 spectrophotometer at various concentrations of inhibitors ranging from 50 nM to 250 μM following a 1 minute pre-incubation. There was no pre-incubation time-dependence to the i…	BDBM50447056	CHEMBL1378094::US9320722/ CB7::US9328112/ CB7
P05091	ALDH2	Inhibiton Assay: IC50 values were determined for CB29 and its analogs using propionaldehyde as the substrate for ALDH1A1 and ALDH2 or benzaldehyde as the substrate for ALDH3A1. The assays were performed on a Beckman DU-640 spectrophotometer at various concentrations of inhibitors ranging from 50 nM to 250 μM following a 1 minute pre-incubation. There was no pre-incubation time-dependence to the i…	BDBM223444	US9320722/ CB29
P05091	ALDH2	Inhibiton Assay: IC50 values were determined for CB29 and its analogs using propionaldehyde as the substrate for ALDH1A1 and ALDH2 or benzaldehyde as the substrate for ALDH3A1. The assays were performed on a Beckman DU-640 spectrophotometer at various concentrations of inhibitors ranging from 50 nM to 250 μM following a 1 minute pre-incubation. There was no pre-incubation time-dependence to the i…	BDBM223445	US9320722/ 2
P05091	ALDH2	Inhibiton Assay: IC50 values were determined for CB29 and its analogs using propionaldehyde as the substrate for ALDH1A1 and ALDH2 or benzaldehyde as the substrate for ALDH3A1. The assays were performed on a Beckman DU-640 spectrophotometer at various concentrations of inhibitors ranging from 50 nM to 250 μM following a 1 minute pre-incubation. There was no pre-incubation time-dependence to the i…	BDBM223446	US9320722/ 5
P05091	ALDH2	Inhibiton Assay: IC50 values were determined for CB29 and its analogs using propionaldehyde as the substrate for ALDH1A1 and ALDH2 or benzaldehyde as the substrate for ALDH3A1. The assays were performed on a Beckman DU-640 spectrophotometer at various concentrations of inhibitors ranging from 50 nM to 250 μM following a 1 minute pre-incubation. There was no pre-incubation time-dependence to the i…	BDBM109216	CB29 (derivative 6)::US9320722/ 6
P05091	ALDH2	Inhibiton Assay: IC50 values were determined for CB29 and its analogs using propionaldehyde as the substrate for ALDH1A1 and ALDH2 or benzaldehyde as the substrate for ALDH3A1. The assays were performed on a Beckman DU-640 spectrophotometer at various concentrations of inhibitors ranging from 50 nM to 250 μM following a 1 minute pre-incubation. There was no pre-incubation time-dependence to the i…	BDBM223447	US9320722/ 8
P05091	ALDH2	Inhibiton Assay: IC50 values were determined for CB29 and its analogs using propionaldehyde as the substrate for ALDH1A1 and ALDH2 or benzaldehyde as the substrate for ALDH3A1. The assays were performed on a Beckman DU-640 spectrophotometer at various concentrations of inhibitors ranging from 50 nM to 250 μM following a 1 minute pre-incubation. There was no pre-incubation time-dependence to the i…	BDBM223448	US9320722/ 9
P05091	ALDH2	Inhibiton Assay: IC50 values were determined for CB29 and its analogs using propionaldehyde as the substrate for ALDH1A1 and ALDH2 or benzaldehyde as the substrate for ALDH3A1. The assays were performed on a Beckman DU-640 spectrophotometer at various concentrations of inhibitors ranging from 50 nM to 250 μM following a 1 minute pre-incubation. There was no pre-incubation time-dependence to the i…	BDBM223449	US9320722/ 10
P05091	ALDH2	Inhibiton Assay: IC50 values were determined for CB29 and its analogs using propionaldehyde as the substrate for ALDH1A1 and ALDH2 or benzaldehyde as the substrate for ALDH3A1. The assays were performed on a Beckman DU-640 spectrophotometer at various concentrations of inhibitors ranging from 50 nM to 250 μM following a 1 minute pre-incubation. There was no pre-incubation time-dependence to the i…	BDBM223450	US9320722/ 11
P05091	ALDH2	Inhibiton Assay: IC50 values were determined for CB29 and its analogs using propionaldehyde as the substrate for ALDH1A1 and ALDH2 or benzaldehyde as the substrate for ALDH3A1. The assays were performed on a Beckman DU-640 spectrophotometer at various concentrations of inhibitors ranging from 50 nM to 250 μM following a 1 minute pre-incubation. There was no pre-incubation time-dependence to the i…	BDBM223451	US9320722/ 12
P05091	ALDH2	Inhibiton Assay: IC50 values were determined for CB29 and its analogs using propionaldehyde as the substrate for ALDH1A1 and ALDH2 or benzaldehyde as the substrate for ALDH3A1. The assays were performed on a Beckman DU-640 spectrophotometer at various concentrations of inhibitors ranging from 50 nM to 250 μM following a 1 minute pre-incubation. There was no pre-incubation time-dependence to the i…	BDBM223452	US9320722/ 13
P05091	ALDH2	Inhibiton Assay: IC50 values were determined for CB29 and its analogs using propionaldehyde as the substrate for ALDH1A1 and ALDH2 or benzaldehyde as the substrate for ALDH3A1. The assays were performed on a Beckman DU-640 spectrophotometer at various concentrations of inhibitors ranging from 50 nM to 250 μM following a 1 minute pre-incubation. There was no pre-incubation time-dependence to the i…	BDBM109224	CB29 (derivative 14)::US9320722/ 14
P05091	ALDH2	Inhibiton Assay: IC50 values were determined for CB29 and its analogs using propionaldehyde as the substrate for ALDH1A1 and ALDH2 or benzaldehyde as the substrate for ALDH3A1. The assays were performed on a Beckman DU-640 spectrophotometer at various concentrations of inhibitors ranging from 50 nM to 250 μM following a 1 minute pre-incubation. There was no pre-incubation time-dependence to the i…	BDBM223453	US9320722/ 17
P05091	ALDH2	Inhibiton Assay: IC50 values were determined for CB29 and its analogs using propionaldehyde as the substrate for ALDH1A1 and ALDH2 or benzaldehyde as the substrate for ALDH3A1. The assays were performed on a Beckman DU-640 spectrophotometer at various concentrations of inhibitors ranging from 50 nM to 250 μM following a 1 minute pre-incubation. There was no pre-incubation time-dependence to the i…	BDBM223454	US9320722/ 18
P05091	ALDH2	Inhibiton Assay: IC50 values were determined for CB29 and its analogs using propionaldehyde as the substrate for ALDH1A1 and ALDH2 or benzaldehyde as the substrate for ALDH3A1. The assays were performed on a Beckman DU-640 spectrophotometer at various concentrations of inhibitors ranging from 50 nM to 250 μM following a 1 minute pre-incubation. There was no pre-incubation time-dependence to the i…	BDBM223455	US9320722/ 19
P05091	ALDH2	Inhibiton Assay: IC50 values were determined for CB29 and its analogs using propionaldehyde as the substrate for ALDH1A1 and ALDH2 or benzaldehyde as the substrate for ALDH3A1. The assays were performed on a Beckman DU-640 spectrophotometer at various concentrations of inhibitors ranging from 50 nM to 250 μM following a 1 minute pre-incubation. There was no pre-incubation time-dependence to the i…	BDBM223456	US9320722/ 20
P05091	ALDH2	Inhibiton Assay: IC50 values were determined for CB29 and its analogs using propionaldehyde as the substrate for ALDH1A1 and ALDH2 or benzaldehyde as the substrate for ALDH3A1. The assays were performed on a Beckman DU-640 spectrophotometer at various concentrations of inhibitors ranging from 50 nM to 250 μM following a 1 minute pre-incubation. There was no pre-incubation time-dependence to the i…	BDBM223472	US9320722/ 16
P05091	ALDH2	Inhibiton Assay: IC50 values were determined for CB29 and its analogs using propionaldehyde as the substrate for ALDH1A1 and ALDH2 or benzaldehyde as the substrate for ALDH3A1. The assays were performed on a Beckman DU-640 spectrophotometer at various concentrations of inhibitors ranging from 50 nM to 250 μM following a 1 minute pre-incubation. There was no pre-incubation time-dependence to the i…	BDBM223457	US9320722/ CD4
P05091	ALDH2	Inhibiton Assay: IC50 values were determined for CB29 and its analogs using propionaldehyde as the substrate for ALDH1A1 and ALDH2 or benzaldehyde as the substrate for ALDH3A1. The assays were performed on a Beckman DU-640 spectrophotometer at various concentrations of inhibitors ranging from 50 nM to 250 μM following a 1 minute pre-incubation. There was no pre-incubation time-dependence to the i…	BDBM223458	US9320722/ CD5
P05091	ALDH2	Inhibiton Assay: IC50 values were determined for CB29 and its analogs using propionaldehyde as the substrate for ALDH1A1 and ALDH2 or benzaldehyde as the substrate for ALDH3A1. The assays were performed on a Beckman DU-640 spectrophotometer at various concentrations of inhibitors ranging from 50 nM to 250 μM following a 1 minute pre-incubation. There was no pre-incubation time-dependence to the i…	BDBM223459	US9320722/ CD7
P05091	ALDH2	Inhibiton Assay: IC50 values were determined for CB29 and its analogs using propionaldehyde as the substrate for ALDH1A1 and ALDH2 or benzaldehyde as the substrate for ALDH3A1. The assays were performed on a Beckman DU-640 spectrophotometer at various concentrations of inhibitors ranging from 50 nM to 250 μM following a 1 minute pre-incubation. There was no pre-incubation time-dependence to the i…	BDBM223460	US9320722/ CD8
P05091	ALDH2	Inhibiton Assay: IC50 values were determined for CB29 and its analogs using propionaldehyde as the substrate for ALDH1A1 and ALDH2 or benzaldehyde as the substrate for ALDH3A1. The assays were performed on a Beckman DU-640 spectrophotometer at various concentrations of inhibitors ranging from 50 nM to 250 μM following a 1 minute pre-incubation. There was no pre-incubation time-dependence to the i…	BDBM223461	US9320722/ CD10
P05091	ALDH2	Inhibiton Assay: IC50 values were determined for CB29 and its analogs using propionaldehyde as the substrate for ALDH1A1 and ALDH2 or benzaldehyde as the substrate for ALDH3A1. The assays were performed on a Beckman DU-640 spectrophotometer at various concentrations of inhibitors ranging from 50 nM to 250 μM following a 1 minute pre-incubation. There was no pre-incubation time-dependence to the i…	BDBM223462	US9320722/ CD11
P05091	ALDH2	Inhibiton Assay: IC50 values were determined for CB29 and its analogs using propionaldehyde as the substrate for ALDH1A1 and ALDH2 or benzaldehyde as the substrate for ALDH3A1. The assays were performed on a Beckman DU-640 spectrophotometer at various concentrations of inhibitors ranging from 50 nM to 250 μM following a 1 minute pre-incubation. There was no pre-incubation time-dependence to the i…	BDBM223463	US9320722/ CD12
P05091	ALDH2	Inhibiton Assay: IC50 values were determined for CB29 and its analogs using propionaldehyde as the substrate for ALDH1A1 and ALDH2 or benzaldehyde as the substrate for ALDH3A1. The assays were performed on a Beckman DU-640 spectrophotometer at various concentrations of inhibitors ranging from 50 nM to 250 μM following a 1 minute pre-incubation. There was no pre-incubation time-dependence to the i…	BDBM223464	US9320722/ CD3
P05091	ALDH2	Inhibiton Assay: IC50 values were determined for CB29 and its analogs using propionaldehyde as the substrate for ALDH1A1 and ALDH2 or benzaldehyde as the substrate for ALDH3A1. The assays were performed on a Beckman DU-640 spectrophotometer at various concentrations of inhibitors ranging from 50 nM to 250 μM following a 1 minute pre-incubation. There was no pre-incubation time-dependence to the i…	BDBM223465	US9320722/ CD13
P05091	ALDH2	Inhibiton Assay: IC50 values were determined for CB29 and its analogs using propionaldehyde as the substrate for ALDH1A1 and ALDH2 or benzaldehyde as the substrate for ALDH3A1. The assays were performed on a Beckman DU-640 spectrophotometer at various concentrations of inhibitors ranging from 50 nM to 250 μM following a 1 minute pre-incubation. There was no pre-incubation time-dependence to the i…	BDBM223466	US9320722/ CD14
P05091	ALDH2	Inhibiton Assay: IC50 values were determined for CB29 and its analogs using propionaldehyde as the substrate for ALDH1A1 and ALDH2 or benzaldehyde as the substrate for ALDH3A1. The assays were performed on a Beckman DU-640 spectrophotometer at various concentrations of inhibitors ranging from 50 nM to 250 μM following a 1 minute pre-incubation. There was no pre-incubation time-dependence to the i…	BDBM223467	US9320722/ CD20
P05091	ALDH2	Inhibiton Assay: IC50 values were determined for CB29 and its analogs using propionaldehyde as the substrate for ALDH1A1 and ALDH2 or benzaldehyde as the substrate for ALDH3A1. The assays were performed on a Beckman DU-640 spectrophotometer at various concentrations of inhibitors ranging from 50 nM to 250 μM following a 1 minute pre-incubation. There was no pre-incubation time-dependence to the i…	BDBM223468	US9320722/ CB1
P05091	ALDH2	Inhibiton Assay: IC50 values were determined for CB29 and its analogs using propionaldehyde as the substrate for ALDH1A1 and ALDH2 or benzaldehyde as the substrate for ALDH3A1. The assays were performed on a Beckman DU-640 spectrophotometer at various concentrations of inhibitors ranging from 50 nM to 250 μM following a 1 minute pre-incubation. There was no pre-incubation time-dependence to the i…	BDBM223469	US9320722/ CB2
P05091	ALDH2	Inhibiton Assay: IC50 values were determined for CB29 and its analogs using propionaldehyde as the substrate for ALDH1A1 and ALDH2 or benzaldehyde as the substrate for ALDH3A1. The assays were performed on a Beckman DU-640 spectrophotometer at various concentrations of inhibitors ranging from 50 nM to 250 μM following a 1 minute pre-incubation. There was no pre-incubation time-dependence to the i…	BDBM223470	US9320722/ CB12
P05091	ALDH2	Inhibiton Assay: IC50 values were determined for CB29 and its analogs using propionaldehyde as the substrate for ALDH1A1 and ALDH2 or benzaldehyde as the substrate for ALDH3A1. The assays were performed on a Beckman DU-640 spectrophotometer at various concentrations of inhibitors ranging from 50 nM to 250 μM following a 1 minute pre-incubation. There was no pre-incubation time-dependence to the i…	BDBM223471	US9320722/ CB13
P08238	HSP90AB1	Inhibition of HSP90 in Huntingtons disease patient derived fibroblasts assessed as increase of HSP70 level at 0.0003 to 3 uM after 48 hrs by Western blot analysis	1/ SNX-0723	(S)-2-fluoro-6-(tetrahydrofuran-3-ylamino)-4-(3/6/6-trimethyl-4-oxo-4/5/6/7-tetrahydro-1H-indol-1-yl)benzamide
P08238	HSP90AB1	Inhibition of HSP90 in Huntingtons disease patient derived fibroblasts assessed as increase of HSP70 level at 0.0003 to 3 uM after 48 hrs by Western blot analysis	4	4-(7/7-Dimethyl-9-oxo-6/7/8/9-tetrahydro-5H-pyrido[3/2-b]indol-5-yl)benzamide
P08238	HSP90AB1	Inhibition of HSP90 in Huntingtons disease patient derived fibroblasts assessed as increase of HSP70 level at 0.0003 to 3 uM after 48 hrs by Western blot analysis	5	4-(7/7-dimethyl-5-oxo-7/8-dihydro-5H-pyrido[3/4-b]indol-9(6H)-yl)benzamide
P08238	HSP90AB1	Inhibition of HSP90 in Huntingtons disease patient derived fibroblasts assessed as increase of HSP70 level at 0.0003 to 3 uM after 48 hrs by Western blot analysis	6	4-(7/7-Dimethyl-5-oxo-7/8-dihydro-5H-pyrido[2/3-b]indol-9(6H)-yl)benzamide
P08238	HSP90AB1	Inhibition of HSP90 in Huntingtons disease patient derived fibroblasts assessed as increase of HSP70 level at 0.0003 to 3 uM after 48 hrs by Western blot analysis	7	4-(2/2-Dimethyl-4-oxo-3/4/5/6/7/8-hexahydro-1H-carbazol-9(2H)-yl)benzamide
P08238	HSP90AB1	Inhibition of HSP90 in Huntingtons disease patient derived fibroblasts assessed as increase of HSP70 level at 0.0003 to 3 uM after 48 hrs by Western blot analysis	8	4-(2/7/7-Trimethyl-5-oxo-3/4/5/6/7/8 hexahydro-1H-pyrido[3/4-b]-indol-9(2H)-yl)benzamide
P08238	HSP90AB1	Inhibition of HSP90 in Huntingtons disease patient derived fibroblasts assessed as increase of HSP70 level at 0.0003 to 3 uM after 48 hrs by Western blot analysis	9	4-(2/8/8-Trimethyl-6-oxo-2/3/4/5/6/7/8/9-octahydroazepino-[3/4-b]indol-10(1H)-yl)benzamide
P08238	HSP90AB1	Inhibition of HSP90 in Huntingtons disease patient derived fibroblasts assessed as increase of HSP70 level at 0.0003 to 3 uM after 48 hrs by Western blot analysis	10	4-(7/7-Dimethyl-5-oxo-3/4/5/6/7/8-hexahydro-1H-pyrido[3/4-b]indol-9(2H)-yl)benzamide
P08238	HSP90AB1	Inhibition of HSP90 in Huntingtons disease patient derived fibroblasts assessed as increase of HSP70 level at 0.0003 to 3 uM after 48 hrs by Western blot analysis	11	(S)-2-fluoro-6-(tetrahydrofuran-3-ylamino)-4-(2/7/7-trimethyl-5-oxo-3/4/5/6/7/8-hexahydro-1H-pyrido[3/4-b]indol-9(2H)-yl)benzamide
P08238	HSP90AB1	Inhibition of HSP90 in Huntingtons disease patient derived fibroblasts assessed as increase of HSP70 level at 0.0003 to 3 uM after 48 hrs by Western blot analysis	12	(S)-2-((Tetrahydrofuran-3-yl)amino)-4-(2/7/7-trimethyl-5-oxo-3/4/5/6/7/8-hexahydro-1H-pyrido[3/4-b]indol-9(2H)-yl)benzamide
P08238	HSP90AB1	Inhibition of HSP90 in Huntingtons disease patient derived fibroblasts assessed as increase of HSP70 level at 0.0003 to 3 uM after 48 hrs by Western blot analysis	13	2-(Cyclopentylamino)-4-(2/7/7-trimethyl-5-oxo-3/4/5/6/7/8-hexahydro-1H-pyrido[3/4-b]indol-9(2H)-yl)benzamide
P08238	HSP90AB1	Inhibition of HSP90 in Huntingtons disease patient derived fibroblasts assessed as increase of HSP70 level at 0.0003 to 3 uM after 48 hrs by Western blot analysis	14	2-((Cyclopropylmethyl)amino)-4-(2/7/7-trimethyl-5-oxo-3/4/5/6/7/8-hexahydro-1H-pyrido[3/4-b]indol-9(2H)-yl)benzamide
P08238	HSP90AB1	Inhibition of HSP90 in Huntingtons disease patient derived fibroblasts assessed as increase of HSP70 level at 0.0003 to 3 uM after 48 hrs by Western blot analysis	15	2-((2-Methoxyethyl)amino)-4-(2/7/7-trimethyl-5-oxo-3/4/5/6/7/8-hexahydro-1H-pyrido[3/4-b]indol-9(2H)-yl)benzamide
P08238	HSP90AB1	Inhibition of HSP90 in Huntingtons disease patient derived fibroblasts assessed as increase of HSP70 level at 0.0003 to 3 uM after 48 hrs by Western blot analysis	16	2-((Tetrahydro-2H-thiopyran-4-yl)amino)-4-(2/7/7-trimethyl-5-oxo-3/4/5/6/7/8-hexahydro-1H-pyrido[3/4-b]indol-9(2H)-yl)-benzamide
P08238	HSP90AB1	Inhibition of HSP90 in Huntingtons disease patient derived fibroblasts assessed as increase of HSP70 level at 0.0003 to 3 uM after 48 hrs by Western blot analysis	17	2-(Propylamino)-4-(2/7/7-trimethyl-5-oxo-3/4/5/6/7/8-hexahydro-1H-pyrido[3/4-b]indol-9(2H)-yl)benzamide
P08238	HSP90AB1	Inhibition of HSP90 in Huntingtons disease patient derived fibroblasts assessed as increase of HSP70 level at 0.0003 to 3 uM after 48 hrs by Western blot analysis	18	2-(Cyclopropylamino)-4-(2/7/7-trimethyl-5-oxo-3/4/5/6/7/8-hexahydro-1H-pyrido[3/4-b]indol-9(2H)-yl)benzamide
P08238	HSP90AB1	Inhibition of HSP90 in Huntingtons disease patient derived fibroblasts assessed as increase of HSP70 level at 0.0003 to 3 uM after 48 hrs by Western blot analysis	19	2-((2/2-Difluoroethyl)amino)-4-(2/7/7-trimethyl-5-oxo-3/4/5/6/7/8-hexahydro-1H-pyrido[3/4-b]indol-9(2H)-yl)benzamide
P08238	HSP90AB1	Inhibition of HSP90 in Huntingtons disease patient derived fibroblasts assessed as increase of HSP70 level at 0.0003 to 3 uM after 48 hrs by Western blot analysis	20	2-(((3-Methyloxetan-3-yl)methyl)amino)-4-(2/7/7-trimethyl-5-oxo-3/4/5/6/7/8-hexahydro-1H pyrido[3/4-b]indol-9(2H)-yl)-benzamide
P08238	HSP90AB1	Inhibition of HSP90 in Huntingtons disease patient derived fibroblasts assessed as increase of HSP70 level at 0.0003 to 3 uM after 48 hrs by Western blot analysis	21	2-(Isopropylamino)-4-(2/7/7-trimethyl-5-oxo-3/4/5/6/7/8-hexahydro-1H-pyrido[3/4-b]indol-9(2H)-yl)benzamide
P08238	HSP90AB1	Inhibition of HSP90 in Huntingtons disease patient derived fibroblasts assessed as increase of HSP70 level at 0.0003 to 3 uM after 48 hrs by Western blot analysis	22	2-(Neopentylamino)-4-(2/7/7-trimethyl-5-oxo-3/4/5/6/7/8-hexahydro-1H-pyrido[3/4-b]indol-9(2H)-yl)benzamide
P08238	HSP90AB1	Inhibition of HSP90 in Huntingtons disease patient derived fibroblasts assessed as increase of HSP70 level at 0.0003 to 3 uM after 48 hrs by Western blot analysis	23	9-(8-(Isopropylamino)-1-oxo-1/2/3/4-tetrahydroisoquinolin-6-yl)-2/7/7-trimethyl-3/4/6/7/8/9-hexahydro-1H-pyrido[3/4-b]-indol-5(2H)-one
P08238	HSP90AB1	Inhibition of HSP90 in Huntingtons disease patient derived fibroblasts assessed as increase of HSP70 level at 0.0003 to 3 uM after 48 hrs by Western blot analysis	24	2/7/7-Trimethyl-9-(1-oxo-isoindolin-5-yl)-3/4/6/7/8/9-hexahydro-1H-pyrido[3/4-b]indol-5(2H)-one
P08238	HSP90AB1	Inhibition of HSP90 in Huntingtons disease patient derived fibroblasts assessed as increase of HSP70 level at 0.0003 to 3 uM after 48 hrs by Western blot analysis	25	2/7/7-Trimethyl-9-(1-oxo-1/2/3/4-tetrahydroisoquinolin-6-yl)-3/4/6/7/8/9-hexahydro-1H-pyrido[3/4-b]indol-5(2H)-one
P08238	HSP90AB1	Inhibition of HSP90 in Huntingtons disease patient derived fibroblasts assessed as increase of HSP70 level at 0.0003 to 3 uM after 48 hrs by Western blot analysis	26	2/7/7-Trimethyl-9-(1-oxo-2/3/4/5-tetrahydro-1H-benzo[c]azepin-7-yl)-3/4/6/7/8/9-hexahydro-1H-pyrido[3/4-b]indol-5(2H)-one
P08238	HSP90AB1	Inhibition of HSP90 in Huntingtons disease patient derived fibroblasts assessed as increase of HSP70 level at 0.0003 to 3 uM after 48 hrs by Western blot analysis	27	2-(2-Cyclopropylethyl)-4-(2/7/7-trimethyl-5-oxo-3/4/5/6/7/8-hexahydro-1H-pyrido[3/4-b]indol-9(2H)-yl)benzamide
P08238	HSP90AB1	Inhibition of HSP90 in Huntingtons disease patient derived fibroblasts assessed as increase of HSP70 level at 0.0003 to 3 uM after 48 hrs by Western blot analysis	28	9-(8-Isobutyl-1-oxo-1/2/3/4-tetrahydroisoquinolin-6-yl)-2/7/7-trimethyl-3/4/6/7/8/9-hexahydro-1H-pyrido[3/4-b]indol-5(2H)-one
P08238	HSP90AB1	Inhibition of HSP90 in Huntingtons disease patient derived fibroblasts assessed as increase of HSP70 level at 0.0003 to 3 uM after 48 hrs by Western blot analysis	29	(S)-4-(2/2-Dimethyl-4-oxo-3/4/5/6/7/8-hexahydro-1H-carbazol-9(2H)-yl)-2-((tetrahydrofuran-3 yl)amino)benzamide
P08238	HSP90AB1	Inhibition of HSP90 in Huntingtons disease patient derived fibroblasts assessed as increase of HSP70 level at 0.0003 to 3 uM after 48 hrs by Western blot analysis	30	8-Isobutyl-6-(3/6/6-trimethyl-4-oxo-4/5/6/7-tetrahydro-1H-indol-1-yl)-3/4-dihydroisoquinolin-1(2H)-one
P08238	HSP90AB1	Inhibition of HSP90 in Huntingtons disease patient derived fibroblasts assessed as increase of HSP70 level at 0.0003 to 3 uM after 48 hrs by Western blot analysis	31	8-Cyclopentyl-6-(3/6/6-trimethyl-4-oxo-4/5/6/7-tetrahydro-1H-indol-1-yl)-3/4-dihydroisoquinolin-1(2H)-one
P08238	HSP90AB1	Inhibition of HSP90 in Huntingtons disease patient derived fibroblasts assessed as increase of HSP70 level at 0.0003 to 3 uM after 48 hrs by Western blot analysis	32	8-Cyclohexyl-6-(3/6/6-trimethyl-4-oxo-4/5/6/7-tetrahydro-1H-indol-1-yl)-3/4-dihydroisoquinolin-1(2H)-one
P08238	HSP90AB1	Inhibition of HSP90 in Huntingtons disease patient derived fibroblasts assessed as increase of HSP70 level at 0.0003 to 3 uM after 48 hrs by Western blot analysis	33	8-(Tetrahydro-2H-pyran-4-yl)-6-(3/6/6-trimethyl-4-oxo-4/5/6/7-tetrahydro-1H-indol-1-yl)-3/4-dihydroisoquinolin-1(2H)-one
P08238	HSP90AB1	Inhibition of HSP90 in Huntingtons disease patient derived fibroblasts assessed as increase of HSP70 level at 0.0003 to 3 uM after 48 hrs by Western blot analysis	34	8-Cyclobutyl-6-(3/6/6-trimethyl-4-oxo-4/5/6/7-tetrahydro-1H-indol-1-yl)-3/4-dihydroisoquinolin-1(2H)-one
P08238	HSP90AB1	Inhibition of HSP90 in Huntingtons disease patient derived fibroblasts assessed as increase of HSP70 level at 0.0003 to 3 uM after 48 hrs by Western blot analysis	35	8-Butyl-6-(3/6/6-trimethyl-4-oxo-4/5/6/7-tetrahydro-1H-indol-1-yl)-3/4-dihydroisoquinolin-1(2H)-one
P08238	HSP90AB1	Inhibition of HSP90 in Huntingtons disease patient derived fibroblasts assessed as increase of HSP70 level at 0.0003 to 3 uM after 48 hrs by Western blot analysis	36	8-(tert-Butyl)-6-(3/6/6-trimethyl-4-oxo-4/5/6/7-tetrahydro-1H-indol-1-yl)-3/4-dihydroisoquinolin-1(2H)-one
P08238	HSP90AB1	Inhibition of HSP90 in Huntingtons disease patient derived fibroblasts assessed as increase of HSP70 level at 0.0003 to 3 uM after 48 hrs by Western blot analysis	37	8-Benzyl-6-(3/6/6-trimethyl-4-oxo-4/5/6/7-tetrahydro-1H-indol-1-yl)-3/4-dihydroisoquinolin-1(2H)-one
P08238	HSP90AB1	Inhibition of HSP90 in Huntingtons disease patient derived fibroblasts assessed as increase of HSP70 level at 0.0003 to 3 uM after 48 hrs by Western blot analysis	38	8-Phenyl-6-(3/6/6-trimethyl-4-oxo-4/5/6/7-tetrahydro-1H-indol-1-yl)-3/4-dihydroisoquinolin-1(2H)-one
P08238	HSP90AB1	Inhibition of HSP90 in Huntingtons disease patient derived fibroblasts assessed as increase of HSP70 level at 0.0003 to 3 uM after 48 hrs by Western blot analysis	39	8-(4-Fluorophenyl)-6-(3/6/6-trimethyl-4-oxo-4/5/6/7-tetrahydro-1H-indol-1-yl)-3/4-dihydroisoquinolin-1(2H)-one
P08238	HSP90AB1	Inhibition of HSP90 in Huntingtons disease patient derived fibroblasts assessed as increase of HSP70 level at 0.0003 to 3 uM after 48 hrs by Western blot analysis	40	8-(3-Fluorophenyl)-6-(3/6/6-trimethyl-4-oxo-4/5/6/7-tetrahydro-1H-indol-1-yl)-3/4-dihydroisoquinolin-1(2H)-one
P08238	HSP90AB1	Inhibition of HSP90 in Huntingtons disease patient derived fibroblasts assessed as increase of HSP70 level at 0.0003 to 3 uM after 48 hrs by Western blot analysis	41	8-(4-Methoxyphenyl)-6-(3/6/6-trimethyl-4-oxo-4/5/6/7-tetrahydro-1H-indol-1-yl)-3/4-dihydroisoquinolin-1(2H)-one
P08238	HSP90AB1	Inhibition of HSP90 in Huntingtons disease patient derived fibroblasts assessed as increase of HSP70 level at 0.0003 to 3 uM after 48 hrs by Western blot analysis	2/ AUY-922	5-(2/4-dihydroxy-5-isopropylphenyl)-N-ethyl-4-(4-(morpholinomethyl)phenyl)isoxazole-3-carboxamide
P60842	EIF4A1	Inhibition of eIF4FA in human MDA-MB-231 cells transfected with c-myc- 5-UTR-luciferase construct assessed as reduction in translation initiation incubated for 24 hrs by differential translation assay	C1\\\-episilvestrol/C1\\\-episilvestrol	1
P60842	EIF4A1	Inhibition of eIF4FA in human MDA-MB-231 cells transfected with c-myc- 5-UTR-luciferase construct assessed as reduction in translation initiation incubated for 24 hrs by differential translation assay	58	(1R/2R/3S/3aR/8bS)-Methyl 1/8b-Dihydroxy-8-methoxy-3a-(4-methoxyphenyl)-6-(methylcarbamoyl)-3-phenyl-2/3/3a/8b-tetrahydro-1H-benzo[b]cyclopenta[d]furan-2-carboxylate
P60842	EIF4A1	Inhibition of eIF4FA in human MDA-MB-231 cells transfected with c-myc- 5-UTR-luciferase construct assessed as reduction in translation initiation incubated for 24 hrs by differential translation assay	59	(1R/2R/3S/3aR/8bS)-Methyl 6-(Dimethylcarbamoyl)-1/8b-dihydroxy-8-methoxy-3a-(4-methoxyphenyl)-3-phenyl-2/3/3a/8b-tetrahydro-1H-benzo[b]cyclopenta[d]furan-2-carboxylate
P60842	EIF4A1	Inhibition of eIF4FA in human MDA-MB-231 cells transfected with c-myc- 5-UTR-luciferase construct assessed as reduction in translation initiation incubated for 24 hrs by differential translation assay	60	(1R/2R/3S/3aR/8bS)-Methyl 6-Acetyl-1/8b-dihydroxy-8-methoxy-3a-(4-methoxyphenyl)-3-phenyl-2/3/3a/8b-tetrahydro-1H-benzo[b]-cyclopenta[d]furan-2-carboxylate
P60842	EIF4A1	Inhibition of eIF4FA in human MDA-MB-231 cells transfected with c-myc- 5-UTR-luciferase construct assessed as reduction in translation initiation incubated for 24 hrs by differential translation assay	61	(1R/2R/3S/3aR/8bS)-Methyl 6-Cyano-1/8b-dihydroxy-8-methoxy-3a-(4-methoxyphenyl)-3-phenyl-2/3/3a/8b-tetrahydro-1H-benzo[b]-cyclopenta[d]furan-2-carboxylate
P60842	EIF4A1	Inhibition of eIF4FA in human MDA-MB-231 cells transfected with c-myc- 5-UTR-luciferase construct assessed as reduction in translation initiation incubated for 24 hrs by differential translation assay	62	(1R/2R/3S/3aR/8bS)-Methyl 6-Chloro-1/8b-dihydroxy-8-methoxy-3a-(4-methoxyphenyl)-3-phenyl-2/3/3a/8b-tetrahydro-1H-benzo[b]-cyclopenta[d]furan-2-carboxylate
P60842	EIF4A1	Inhibition of eIF4FA in human MDA-MB-231 cells transfected with c-myc- 5-UTR-luciferase construct assessed as reduction in translation initiation incubated for 24 hrs by differential translation assay	66	(1R/2R/3S/3aR/8bS)-Methyl 1/8b-Dihydroxy-6/8-dimethoxy-3-phenyl-3a-p-tolyl-2/3/3a/8b-tetrahydro-1H-benzo[b]cyclopenta[d]furan-2-carboxylate
P60842	EIF4A1	Inhibition of eIF4FA in human MDA-MB-231 cells transfected with c-myc- 5-UTR-luciferase construct assessed as reduction in translation initiation incubated for 24 hrs by differential translation assay	69	(1R/2R/3S/3aR/8bS)-Methyl 3a-(4-Cyanophenyl)-1/8b-dihydroxy-6/8-dimethoxy-3-phenyl-2/3/3a/8b-tetrahydro-1H-benzo[b]-cyclopenta[d]furan-2-carboxylate
P60842	EIF4A1	Inhibition of eIF4FA in human MDA-MB-231 cells transfected with c-myc- 5-UTR-luciferase construct assessed as reduction in translation initiation incubated for 24 hrs by differential translation assay	71	(1R/2R/3S/3aR/8bS)-6-((2S/3R/6R)-6-((S)-1/2-Dihydroxyethyl)-3-methoxy-1/4-dioxan-2-yloxy)-1/8b-dihydroxy-8-methoxy-3a-(4-methoxyphenyl)-N/N-dimethyl-3-phenyl-2/3/3a/8b-tetrahydro-1H-benzo[b]cyclopenta[d]-furan-2-carboxamide
P60842	EIF4A1	Inhibition of eIF4FA in human MDA-MB-231 cells transfected with c-myc- 5-UTR-luciferase construct assessed as reduction in translation initiation incubated for 24 hrs by differential translation assay	73	(1R/2R/3S/3aR/8bS)-1/8b-Dihydroxy-6-((2S/6S)-6-(hydroxymethyl)-1/4-dioxan-2-yloxy)-8-methoxy-3a-(4-methoxyphenyl)-N/N-dimethyl-3-phenyl-2/3/3a/8b-tetrahydro-1H-benzo[b]cyclopenta[d]-furan-2-carboxamide
P60842	EIF4A1	Inhibition of eIF4FA in human MDA-MB-231 cells transfected with c-myc- 5-UTR-luciferase construct assessed as reduction in translation initiation incubated for 24 hrs by differential translation assay	74	(1R/2R/3S/3aR/8bS)-6-Cyano-1/8b-dihydroxy-8-methoxy-3a-(4-methoxyphenyl)-N/N-dimethyl-3-phenyl-2/3/3a/8b-tetrahydro-1Hbenzo[b]cyclopenta[d]furan-2-carboxamide
P60842	EIF4A1	Inhibition of eIF4FA in human MDA-MB-231 cells transfected with c-myc- 5-UTR-luciferase construct assessed as reduction in translation initiation incubated for 24 hrs by differential translation assay	75	(1R/2R/3S/3aR/8bS)-6-Chloro-1/8b-dihydroxy-8-methoxy-3a-(4-methoxyphenyl)-N/N-dimethyl-3-phenyl-2/3/3a/8b-tetrahydro-1Hbenzo[b]cyclopenta[d]furan-2-carboxamide
P60842	EIF4A1	Inhibition of eIF4FA in human MDA-MB-231 cells transfected with c-myc- 5-UTR-luciferase construct assessed as reduction in translation initiation incubated for 24 hrs by differential translation assay	76	(1R/2R/3S/3aR/8bS)-3a-(4-Cyanophenyl)-1/8b-dihydroxy-6/8-dimethoxy-N/N-dimethyl-3-phenyl-2/3/3a/8b-tetrahydro-1H-benzo-[b]cyclopenta[d]furan-2-carboxamide
P60842	EIF4A1	Inhibition of eIF4FA in human MDA-MB-231 cells transfected with c-myc- 5-UTR-luciferase construct assessed as reduction in translation initiation incubated for 24 hrs by differential translation assay	45	(1R/2R/3S/3aR/8bS)-methyl 1/8b-dihydroxy-6-((2S/6S)-6-(hydroxymethyl)morpholin-2-yloxy)-8-methoxy-3a-(4-methoxyphenyl)-3-phenyl-2/3/3a/8b-tetrahydro-1H-benzo[b]cyclopenta[d]furan-2-carboxylate
P60842	EIF4A1	Inhibition of eIF4FA in human MDA-MB-231 cells transfected with c-myc- 5-UTR-luciferase construct assessed as reduction in translation initiation incubated for 24 hrs by differential translation assay	46	(1R/2R/3S/3aR/8bS)-methyl 1/8b-dihydroxy-6-((2S/6S)-6-(hydroxymethyl)-4-methylmorpholin-2-yloxy)-8-methoxy-3a-(4-methoxyphenyl)-3-phenyl-2/3/3a/8b-tetrahydro-1H-benzo[b]cyclopenta[d]furan-2-carboxylate
P60842	EIF4A1	Inhibition of eIF4FA in human MDA-MB-231 cells transfected with c-myc- 5-UTR-luciferase construct assessed as reduction in translation initiation incubated for 24 hrs by differential translation assay	47	(1R/2R/3S/3aR/8bS)-Methyl 1/8b-Dihydroxy-6/8-dimethoxy-3a-(4-methoxyphenyl)-3-phenyl-2/3/3a/8b-tetrahydro-1H-benzo[b]cyclopenta[d]furan-2-carboxylate
P60842	EIF4A1	Inhibition of eIF4FA in human MDA-MB-231 cells transfected with c-myc- 5-UTR-luciferase construct assessed as reduction in translation initiation incubated for 24 hrs by differential translation assay	49	(1R/2R/3S/3aR/8bS)-Methyl 1/8b-Dihydroxy-8-methoxy-3a-(4-methoxyphenyl)-3-phenyl-2/3/3a/8b-tetrahydro-1H-benzo[b]-cyclopenta[d]furan-2-carboxylate
P60842	EIF4A1	Inhibition of eIF4FA in human MDA-MB-231 cells transfected with c-myc- 5-UTR-luciferase construct assessed as reduction in translation initiation incubated for 24 hrs by differential translation assay	50	(1R/2R/3S/3aR/8bS)-Methyl 1/8b-Dihydroxy-8-methoxy-3a-(4-methoxyphenyl)-6-methyl-3-phenyl-2/3/3a/8b-tetrahydro-1H-benzo-[b]cyclopenta[d]furan-2-carboxylate
P60842	EIF4A1	Inhibition of eIF4FA in human MDA-MB-231 cells transfected with c-myc- 5-UTR-luciferase construct assessed as reduction in translation initiation incubated for 24 hrs by differential translation assay	51	(1R/2R/3S/3aR/8bS)-Methyl 6-Amino-1/8b-dihydroxy-8-methoxy-3a-(4-methoxyphenyl)-3-phenyl-2/3/3a/8b-tetrahydro-1H-benzo[b]-cyclopenta[d]furan-2-carboxylate
P60842	EIF4A1	Inhibition of eIF4FA in human MDA-MB-231 cells transfected with c-myc- 5-UTR-luciferase construct assessed as reduction in translation initiation incubated for 24 hrs by differential translation assay	52	(1R/2R/3S/3aR/8bS)-Methyl 1/8b-Dihydroxy-8-methoxy-3a-(4-methoxyphenyl)-6-(methylamino)-3-phenyl-2/3/3a/8b-tetrahydro-1Hbenzo[b]cyclopenta[d]furan-2-carboxylate
P60842	EIF4A1	Inhibition of eIF4FA in human MDA-MB-231 cells transfected with c-myc- 5-UTR-luciferase construct assessed as reduction in translation initiation incubated for 24 hrs by differential translation assay	53	(1R/2R/3S/3aR/8bS)-Methyl 6-(Dimethylamino)-1/8b-dihydroxy-8-methoxy-3a-(4-methoxyphenyl)-3-phenyl-2/3/3a/8b-tetrahydro-1Hbenzo[b]cyclopenta[d]furan-2-carboxylate
P60842	EIF4A1	Inhibition of eIF4FA in human MDA-MB-231 cells transfected with c-myc- 5-UTR-luciferase construct assessed as reduction in translation initiation incubated for 24 hrs by differential translation assay	54	(1R/2R/3S/3aR/8bS)-Methyl 1/8b-Dihydroxy-8-methoxy-3a-(4-methoxyphenyl)-6-(methylsulfonamido)-3-phenyl-2/3/3a/8b-tetrahydro-1H-benzo[b]cyclopenta[d]furan-2-carboxylate
P60842	EIF4A1	Inhibition of eIF4FA in human MDA-MB-231 cells transfected with c-myc- 5-UTR-luciferase construct assessed as reduction in translation initiation incubated for 24 hrs by differential translation assay	55	(1R/2R/3S/3aR/8bS)-1/8b-Dihydroxy-8-methoxy-2-(methoxycarbonyl)-3a-(4-methoxyphenyl)-3-phenyl-2/3/3a/8b-tetrahydro-1Hbenzo[b]cyclopenta[d]furan-6-carboxylic Acid
P60842	EIF4A1	Inhibition of eIF4FA in human MDA-MB-231 cells transfected with c-myc- 5-UTR-luciferase construct assessed as reduction in translation initiation incubated for 24 hrs by differential translation assay	56	(1R/2R/3S/3aR/8bS)-Dimethyl 1/8b-Dihydroxy-8-methoxy-3a-(4-methoxyphenyl)-3-phenyl-2/3/3a/8b-tetrahydro-1H-benzo[b]-cyclopenta[d]furan-2/6-dicarboxylate
P60842	EIF4A1	Inhibition of eIF4FA in human MDA-MB-231 cells transfected with c-myc- 5-UTR-luciferase construct assessed as reduction in translation initiation incubated for 24 hrs by differential translation assay	57	(1R/2R/3S/3aR/8bS)-Methyl 6-Carbamoyl-1/8b-dihydroxy-8-methoxy-3a-(4-methoxyphenyl)-3-phenyl-2/3/3a/8b-tetrahydro-1Hbenzo[b]cyclopenta[d]furan-2-carboxylate
P60842	EIF4A1	Inhibition of eIF4FA in human MDA-MB-231 cells transfected with c-myc- 5-UTR-luciferase construct assessed as reduction in translation initiation incubated for 24 hrs by differential translation assay	35	(1R/2R/3S/3aR/8bS)-Methyl 1/8b-Dihydroxy-6-((2S/3R/6S)-6-(2-hydroxyethyl)-3-methoxy-1/4-dioxan-2-yloxy)-8-methoxy-3a-(4-methoxyphenyl)-3-phenyl-2/3/3a/8b-tetrahydro-1H-benzo[b]-cyclopenta[d]furan-2-carboxylate
P60842	EIF4A1	Inhibition of eIF4FA in human MDA-MB-231 cells transfected with c-myc- 5-UTR-luciferase construct assessed as reduction in translation initiation incubated for 24 hrs by differential translation assay	36	(1R/2R/3S/3aR/8bS)-Methyl 1/8b-Dihydroxy-6-((2R/3R/6S)-6-(2-hydroxyethyl)-3-methoxy-1/4-dioxan-2-yloxy)-8-methoxy-3a-(4-methoxyphenyl)-3-phenyl-2/3/3a/8b-tetrahydro-1H-benzo[b]cyclopenta[d]furan-2-carboxylate
P60842	EIF4A1	Inhibition of eIF4FA in human MDA-MB-231 cells transfected with c-myc- 5-UTR-luciferase construct assessed as reduction in translation initiation incubated for 24 hrs by differential translation assay	37	(1R/2R/3S/3aR/8bS)-Methyl 1/8b-Dihydroxy-6-((2S/3S/6S)-6-(2-hydroxyethyl)-3-methoxy-1/4-dioxan-2-yloxy)-8-methoxy-3a-(4-methoxyphenyl)-3-phenyl-2/3/3a/8b-tetrahydro-1H-benzo[b]-cyclopenta[d]furan-2-carboxylate
P60842	EIF4A1	Inhibition of eIF4FA in human MDA-MB-231 cells transfected with c-myc- 5-UTR-luciferase construct assessed as reduction in translation initiation incubated for 24 hrs by differential translation assay	38	(1R/2R/3S/3aR/8bS)-Methyl 1/8b-Dihydroxy-6-((2R/3S/6S)-6-(2-hydroxyethyl)-3-methoxy-1/4-dioxan-2-yloxy)-8-methoxy-3a-(4-methoxyphenyl)-3-phenyl-2/3/3a/8b-tetrahydro-1H-benzo[b]cyclopenta[d]furan-2-carboxylate
P60842	EIF4A1	Inhibition of eIF4FA in human MDA-MB-231 cells transfected with c-myc- 5-UTR-luciferase construct assessed as reduction in translation initiation incubated for 24 hrs by differential translation assay	39	(1R/2R/3S/3aR/8bS)-Methyl 1/8b-Dihydroxy-6-((2S/3R/6S)-6-(hydroxymethyl)-3-methoxy-1/4-dioxan-2-yloxy)-8-methoxy-3a-(4-methoxyphenyl)-3-phenyl-2/3/3a/8b-tetrahydro-1H-benzo[b]-cyclopenta[d]furan-2-carboxylate
P60842	EIF4A1	Inhibition of eIF4FA in human MDA-MB-231 cells transfected with c-myc- 5-UTR-luciferase construct assessed as reduction in translation initiation incubated for 24 hrs by differential translation assay	40	(1R/2R/3S/3aR/8bS)-Methyl 1/8b-Dihydroxy-6-((2R/3R/6S)-6-(hydroxymethyl)-3-methoxy-1/4-dioxan-2-yloxy)-8-methoxy-3a-(4-methoxyphenyl)-3-phenyl-2/3/3a/8b-tetrahydro-1H-benzo[b]cyclopenta[d]furan-2-carboxylate
P60842	EIF4A1	Inhibition of eIF4FA in human MDA-MB-231 cells transfected with c-myc- 5-UTR-luciferase construct assessed as reduction in translation initiation incubated for 24 hrs by differential translation assay	41	(1R/2R/3S/3aR/8bS)-Methyl 1/8b-Dihydroxy-6-((2S/3S/6S)-6-(hydroxymethyl)-3-methoxy-1/4-dioxan-2-yloxy)-8-methoxy-3a-(4-methoxyphenyl)-3-phenyl-2/3/3a/8b-tetrahydro-1H-benzo[b]-cyclopenta[d]furan-2-carboxylate
P60842	EIF4A1	Inhibition of eIF4FA in human MDA-MB-231 cells transfected with c-myc- 5-UTR-luciferase construct assessed as reduction in translation initiation incubated for 24 hrs by differential translation assay	42	(1R/2R/3S/3aR/8bS)-Methyl 1/8b-Dihydroxy-6-((2R/3S/6S)-6-(hydroxymethyl)-3-methoxy-1/4-dioxan-2-yloxy)-8-methoxy-3a-(4-methoxyphenyl)-3-phenyl-2/3/3a/8b-tetrahydro-1H-benzo[b]cyclopenta[d]furan-2-carboxylate
P60842	EIF4A1	Inhibition of eIF4FA in human MDA-MB-231 cells transfected with c-myc- 5-UTR-luciferase construct assessed as reduction in translation initiation incubated for 24 hrs by differential translation assay	43	(1R/2R/3S/3aR/8bS)-Methyl 1/8b-Dihydroxy-6-((2S/6S)-6-(hydroxymethyl)-1/4-dioxan-2-yloxy)-8-methoxy-3a-(4-methoxyphenyl)-3-phenyl-2/3/3a/8b-tetrahydro-1H-benzo[b]cyclopenta[d]furan-2-carboxylate
P60842	EIF4A1	Inhibition of eIF4FA in human MDA-MB-231 cells transfected with c-myc- 5-UTR-luciferase construct assessed as reduction in translation initiation incubated for 24 hrs by differential translation assay	44	(1R/2R/3S/3aR/8bS)-methyl 1/8b-dihydroxy-6-((2S/6S)-6-(hydroxymethyl)tetrahydro-2H-pyran-2-yloxy)-8-methoxy-3a-(4-methoxyphenyl)-3-phenyl-2/3/3a/8b-tetrahydro-1H-benzo[b]cyclopenta[d]furan-2-carboxylate
P60842	EIF4A1	Inhibition of eIF4FA in human MDA-MB-231 cells transfected with c-myc- 5-UTR-luciferase construct assessed as reduction in translation initiation incubated for 24 hrs by differential translation assay	1	Silvestrol
P60842	EIF4A1	Inhibition of eIF4FA in human MDA-MB-231 cells transfected with c-myc- 5-UTR-luciferase construct assessed as reduction in translation initiation incubated for 24 hrs by differential translation assay	4	(1R/2R/3S/3aR/8bS)-Methyl 1/6/8b-Trihydroxy-8-methoxy-3a-(4-methoxyphenyl)-3-phenyl-2/3/3a/8b-tetrahydro-1H-benzo[b]-cyclopenta[d]furan-2-carboxylate
P60842	EIF4A1	Inhibition of eIF4FA in human MDA-MB-231 cells transfected with c-myc- 5-UTR-luciferase construct assessed as reduction in translation initiation incubated for 24 hrs by differential translation assay	34	(1R/2R/3S/3aR/8bS)-Methyl 6-((2S/6R)-6-((R)-1/2-Dihydroxyethyl)-1/4-dioxan-2-yloxy)-1/8b-dihydroxy-8-methoxy-3a-(4-methoxyphenyl)-3-phenyl-2/3/3a/8b-tetrahydro-1H-benzo[b]cyclopenta[d]-furan-2-carboxylate
P08238	HSP90AB1	Inhibition of HSP90 in human MDA-MB 231 cells assessed reduction in Raf protein levels at 0.5 uM by Western blot method	2	17-(2-Chlorobenzylamino)-17-demethoxygeldanamycin
P08238	HSP90AB1	Inhibition of HSP90 in human MDA-MB 231 cells assessed reduction in Raf protein levels at 0.5 uM by Western blot method	3	17-(3-Chlorobenzylamino)-17-demethoxygeldanamycin
P08238	HSP90AB1	Inhibition of HSP90 in human MDA-MB 231 cells assessed reduction in Raf protein levels at 0.5 uM by Western blot method	4	17-(4-Chlorobenzylamino)-17-demethoxygeldanamycin
P08238	HSP90AB1	Inhibition of HSP90 in human MDA-MB 231 cells assessed reduction in Raf protein levels at 0.5 uM by Western blot method	5	17-(4-Fluorobenzylamino)-17-demethoxygeldanamycin
P08238	HSP90AB1	Inhibition of HSP90 in human MDA-MB 231 cells assessed reduction in Raf protein levels at 0.5 uM by Western blot method	6	17-(4-Bromobenzylamino)-17-demethoxygeldanamycin
P08238	HSP90AB1	Inhibition of HSP90 in human MDA-MB 231 cells assessed reduction in Raf protein levels at 0.5 uM by Western blot method	7	17-(4-Iodobenzylamino)-17-demethoxygeldanamycin
P08238	HSP90AB1	Inhibition of HSP90 in human MDA-MB 231 cells assessed reduction in Raf protein levels at 0.5 uM by Western blot method	8	17-(3/4-Difluorobenzylamino)-17-demethoxygeldanamycin
P08238	HSP90AB1	Inhibition of HSP90 in human MDA-MB 231 cells assessed reduction in Raf protein levels at 0.5 uM by Western blot method	9	17-(3/5-Difluorobenzylamino)-17-demethoxygeldanamycin
P08238	HSP90AB1	Inhibition of HSP90 in human MDA-MB 231 cells assessed reduction in Raf protein levels at 0.5 uM by Western blot method	10	17-(2-Methoxybenzylamino)-17-demethoxygeldanamycin
P08238	HSP90AB1	Inhibition of HSP90 in human MDA-MB 231 cells assessed reduction in Raf protein levels at 0.5 uM by Western blot method	11	17-(3-Methoxybenzylamino)-17-demethoxygeldanamycin
P08238	HSP90AB1	Inhibition of HSP90 in human MDA-MB 231 cells assessed reduction in Raf protein levels at 0.5 uM by Western blot method	12	17-(4-Methoxybenzylamino)-17-demethoxygeldanamycin
P08238	HSP90AB1	Inhibition of HSP90 in human MDA-MB 231 cells assessed reduction in Raf protein levels at 0.5 uM by Western blot method	13	17-(2/4-Dimethoxybenzylamino)-17-demethoxygeldanamycin
P08238	HSP90AB1	Inhibition of HSP90 in human MDA-MB 231 cells assessed reduction in Raf protein levels at 0.5 uM by Western blot method	14	17-(3/4-Dimethoxybenzylamino)-17-demethoxygeldanamycin
P08238	HSP90AB1	Inhibition of HSP90 in human MDA-MB 231 cells assessed reduction in Raf protein levels at 0.5 uM by Western blot method	15	17-(3/4/5-Trimethoxybenzylamino)-17-demethoxygeldanamycin
P08238	HSP90AB1	Inhibition of HSP90 in human MDA-MB 231 cells assessed reduction in Raf protein levels at 0.5 uM by Western blot method	16	17-(4-Hydroxy-3-methoxybenzylamino)-17-demethoxygeldanamycin
P08238	HSP90AB1	Inhibition of HSP90 in human MDA-MB 231 cells assessed reduction in Raf protein levels at 0.5 uM by Western blot method	17	17-(4-Hydroxybenzylamino)-17-demethoxygeldanamycin
P08238	HSP90AB1	Inhibition of HSP90 in human MDA-MB 231 cells assessed reduction in Raf protein levels at 0.5 uM by Western blot method	18	17-(2-Methylbenzylamino)-17-demethoxygeldanamycin
P08238	HSP90AB1	Inhibition of HSP90 in human MDA-MB 231 cells assessed reduction in Raf protein levels at 0.5 uM by Western blot method	19	17-(3-Methylbenzylamino)-17-demethoxygeldanamycin
P08238	HSP90AB1	Inhibition of HSP90 in human MDA-MB 231 cells assessed reduction in Raf protein levels at 0.5 uM by Western blot method	20	17-(4-Methylbenzylamino)-17-demethoxygeldanamycin
P08238	HSP90AB1	Inhibition of HSP90 in human MDA-MB 231 cells assessed reduction in Raf protein levels at 0.5 uM by Western blot method	21	17-(3-Aminobenzylamino)-17-demethoxygeldanamycin
P08238	HSP90AB1	Inhibition of HSP90 in human MDA-MB 231 cells assessed reduction in Raf protein levels at 0.5 uM by Western blot method	22	17-(4-Aminobenzylamino)-17-demethoxygeldanamycin
P08238	HSP90AB1	Inhibition of HSP90 in human MDA-MB 231 cells assessed reduction in Raf protein levels at 0.5 uM by Western blot method	23	17-(3-Cyanobenzylamino)-17-demethoxygeldanamycin
P08238	HSP90AB1	Inhibition of HSP90 in human MDA-MB 231 cells assessed reduction in Raf protein levels at 0.5 uM by Western blot method	24	17-(4-Cyanobenzylamino)-17-demethoxygeldanamycin
P08238	HSP90AB1	Inhibition of HSP90 in human MDA-MB 231 cells assessed reduction in Raf protein levels at 0.5 uM by Western blot method	25	17-(4-Methylsulfonylbenzylamino)-17-demethoxygeldanamycin
P08238	HSP90AB1	Inhibition of HSP90 in human MDA-MB 231 cells assessed reduction in Raf protein levels at 0.5 uM by Western blot method	26	17-(4-Sulfamoylbenzylamino)-17-demethoxygeldanamycin
P08238	HSP90AB1	Inhibition of HSP90 in human MDA-MB 231 cells assessed reduction in Raf protein levels at 0.5 uM by Western blot method	27	17-(Methyl 4-aminomethylbenzoate)-17-demethoxygeldanamycin
P08238	HSP90AB1	Inhibition of HSP90 in human MDA-MB 231 cells assessed reduction in Raf protein levels at 0.5 uM by Western blot method	28	17-(Ethyl 4-aminomethylbenzoate)-17-demethoxygeldanamycin
P08238	HSP90AB1	Inhibition of HSP90 in human MDA-MB 231 cells assessed reduction in Raf protein levels at 0.5 uM by Western blot method	29	17-(4-Trifluoromethoxybenzylamino)-17-demethoxygeldanamycin
P08238	HSP90AB1	Inhibition of HSP90 in human MDA-MB 231 cells assessed reduction in Raf protein levels at 0.5 uM by Western blot method	30	17-(3-Nitrobenzylamino)-17-demethoxygeldanamycin
P08238	HSP90AB1	Inhibition of HSP90 in human MDA-MB 231 cells assessed reduction in Raf protein levels at 0.5 uM by Western blot method	17-AAG	17-AAG
P08238	HSP90AB1	Inhibition of HSP90 in human MDA-MB 231 cells assessed reduction in Raf protein levels at 0.5 uM by Western blot method	GA	GA
P08238	HSP90AB1	Inhibition of HSP90 in human MDA-MB 231 cells assessed reduction in Raf protein levels at 0.5 uM by Western blot method	31	17-(Thiophen-3-ylmethanamine)-17-demethoxygeldanamycin
P08238	HSP90AB1	Inhibition of HSP90 in human MDA-MB 231 cells assessed reduction in Raf protein levels at 0.5 uM by Western blot method	32	17-((1-Methyl-1H-imidazol-5-yl)methanamine)-17-demethoxygeldanamycin
P08238	HSP90AB1	Inhibition of HSP90 in human MDA-MB 231 cells assessed reduction in Raf protein levels at 0.5 uM by Western blot method	33	17-(4-Chloro-3-pyridinmethanamine)-17-demethoxygeldanamycin
P08238	HSP90AB1	Inhibition of HSP90 in human MDA-MB 231 cells assessed reduction in Raf protein levels at 0.5 uM by Western blot method	34	17-((6-(Trifluoromethyl)pyridin-3-yl)methylamino)-17-demethoxygeldanamy-cin
P60709	ACTB	Binding affinity to ACTB in human Jurkat cells at 150 uM followed by UV irradiation for 30 mins with Woods glass filtered medium pressure mercury arc light prior to cell lysis measured after denaturing wash by LC-MS/MS based pull down assay	9/ BioQ/ BQ	N-(2-(2-(2-(2-(2-(3/4-dihydroxyphenyl)-3/5-dihydroxy-4-oxo-4H-chromen-7-yloxy)acetamido)ethoxy)ethoxy)ethyl)-5-((3aS/4S/6aR)-2-oxohexahydro-1H-thieno[3/4-d]imidazol-4-yl)pentanamide
P60709	ACTB	Binding affinity to ACTB in human Jurkat cells at 150 uM followed by UV irradiation for 30 mins with Woods glass filtered medium pressure mercury arc light prior to cell lysis measured after denaturing wash by LC-MS/MS based pull down assay	Quercetin	Quercetin
P62937	PPIA	Inhibition of PPIase activity of recombinant CypA (unknown origin) assessed as chymotrypsin-mediated N-succinyl-Ala-Ala-Pro-Phe-p-nitroanilide hydrolysis after 1 hr by spectrophotometric analysis	1	(3S/6S/9R/10R/11S/12S/18S)-18-((8S/9S)-10-((2S/3R/4S/5S/6R/9S/11S)-9-ethyl-4-hydroxy-3/5/11-trimethyl-8-oxo-1-oxa-7-azaspiro[5.5]undecan-2-yl)-9-hydroxy-8-methyldeca-2/4-dien-2-yl)-10/12-dihydroxy-3-(3-hydroxybenzyl)-6-isopropyl-11-methyl-9-(3-oxobutyl)-19-oxa-1/4/7/25-tetraazabicyclo[19.3.1]pentacosa-13/15-diene-2/5/8/20-tetraone
P62937	PPIA	Inhibition of PPIase activity of recombinant CypA (unknown origin) assessed as chymotrypsin-mediated N-succinyl-Ala-Ala-Pro-Phe-p-nitroanilide hydrolysis after 1 hr by spectrophotometric analysis	CsA	Cyclosporine A
P62937	PPIA	Inhibition of PPIase activity of recombinant CypA (unknown origin) assessed as chymotrypsin-mediated N-succinyl-Ala-Ala-Pro-Phe-p-nitroanilide hydrolysis after 1 hr by spectrophotometric analysis	3a	5-((3S/6S/9R/10R/11S/12S/18S)-10/12-dihydroxy-3-(3-hydroxybenzyl)-6-isopropyl-11-methyl-2/5/8/20-tetraoxo-9-(3-oxobutyl)-19-oxa-1/4/7/25-tetraazabicyclo[19.3.1]pentacosa-13/15-dien-18-yl)-N-methylhexa-2/4-dienamide
P62937	PPIA	Inhibition of PPIase activity of recombinant CypA (unknown origin) assessed as chymotrypsin-mediated N-succinyl-Ala-Ala-Pro-Phe-p-nitroanilide hydrolysis after 1 hr by spectrophotometric analysis	3b	5-((3S/6S/9R/10R/11S/12S/8S)-10/12-dihydroxy-3-(3-hydroxybenzyl)-6-isopropyl-11-methyl-2/5/8/20-tetraoxo-9-(3-oxobutyl)-19-oxa-1/4/7/25-tetraazabicyclo[19.3.1]pentacosa-13/15-dien-18-yl)-N/N-dimethylhexa-2/4-dienamide
P62937	PPIA	Inhibition of PPIase activity of recombinant CypA (unknown origin) assessed as chymotrypsin-mediated N-succinyl-Ala-Ala-Pro-Phe-p-nitroanilide hydrolysis after 1 hr by spectrophotometric analysis	3c	5-((3S/6S/9R/10R/11S/12S/18S)-10/12-dihydroxy-3-(3-hydroxybenzyl)-6-isopropyl-11-methyl-2/5/8/20-tetraoxo-9-(3-oxobutyl)-19-oxa-1/4/7/25-tetraazabicyclo[19.3.1]pentacosa-13/15-dien-18-yl)-N-isopropylhexa-2/4-dienamide
P62937	PPIA	Inhibition of PPIase activity of recombinant CypA (unknown origin) assessed as chymotrypsin-mediated N-succinyl-Ala-Ala-Pro-Phe-p-nitroanilide hydrolysis after 1 hr by spectrophotometric analysis	3d	N-allyl-5-((3S/6S/9R/10R/11S/12S/18S)-10/12-dihydroxy-3-(3-hydroxybenzyl)-6-isopropyl-11-methyl-2/5/8/20-tetraoxo-9-(3-oxobutyl)-19-oxa-1/4/7/25-tetraazabicyclo[19.3.1]pentacosa-13/15-dien-18-yl)hexa-2/4-dienamide
P62937	PPIA	Inhibition of PPIase activity of recombinant CypA (unknown origin) assessed as chymotrypsin-mediated N-succinyl-Ala-Ala-Pro-Phe-p-nitroanilide hydrolysis after 1 hr by spectrophotometric analysis	3e	5-((3S/6S/9R/10R/11S/12S/18S)-10/12-dihydroxy-3-(3-hydroxybenzyl)-6-isopropyl-11-methyl-2/5/8/20-tetraoxo-9-(3-oxobutyl)-19-oxa-1/4/7/25-tetraazabicyclo[19.3.1]pentacosa-13/15-dien-18-yl)-N/N-diethylhexa-2/4-dienamide
P62937	PPIA	Inhibition of PPIase activity of recombinant CypA (unknown origin) assessed as chymotrypsin-mediated N-succinyl-Ala-Ala-Pro-Phe-p-nitroanilide hydrolysis after 1 hr by spectrophotometric analysis	3f	5-((3S/6S/9R/10R/11S/12S/18S)-10/12-dihydroxy-3-(3-hydroxybenzyl)-6-isopropyl-11-methyl-2/5/8/20-tetraoxo-9-(3-oxobutyl)-19-oxa-1/4/7/25-tetraazabicyclo[19.3.1]pentacosa-13/15-dien-18-yl)-N/N-diisobutylhexa-2/4-dienamide
P62937	PPIA	Inhibition of PPIase activity of recombinant CypA (unknown origin) assessed as chymotrypsin-mediated N-succinyl-Ala-Ala-Pro-Phe-p-nitroanilide hydrolysis after 1 hr by spectrophotometric analysis	3g	N-cyclohexyl-5-((3S/6S/9R/10R/11S/12S/18S)-10/12-dihydroxy-3-(3-hydroxybenzyl)-6-isopropyl-11-methyl-2/5/8/20-tetraoxo-9-(3-oxobutyl)-19-oxa-1/4/7/25-tetraazabicyclo[19.3.1]pentacosa-13/15-dien-18-yl)hexa-2/4-dienamide
P62937	PPIA	Inhibition of PPIase activity of recombinant CypA (unknown origin) assessed as chymotrypsin-mediated N-succinyl-Ala-Ala-Pro-Phe-p-nitroanilide hydrolysis after 1 hr by spectrophotometric analysis	3h	N-cyclohexyl-5-((3S/6S/9R/10R/11S/12S/18S)-10/12-dihydroxy-3-(3-hydroxybenzyl)-6-isopropyl-11-methyl-2/5/8/20-tetraoxo-9-(3-oxobutyl)-19-oxa-1/4/7/25-tetraazabicyclo[19.3.1]pentacosa-13/15-dien-18-yl)-N-methylhexa-2/4-dienamide
P62937	PPIA	Inhibition of PPIase activity of recombinant CypA (unknown origin) assessed as chymotrypsin-mediated N-succinyl-Ala-Ala-Pro-Phe-p-nitroanilide hydrolysis after 1 hr by spectrophotometric analysis	3i	N-(biphenyl-4-yl)-5-((3S/6S/9R/10R/11S/12S/18S)-10/12-dihydroxy-3-(3-hydroxybenzyl)-6-isopropyl-11-methyl-2/5/8/20-tetraoxo-9-(3-oxobutyl)-19-oxa-1/4/7/25-tetraazabicyclo[19.3.1]pentacosa-13/15-dien-18-yl)hexa-2/4-dienamide
P62937	PPIA	Inhibition of PPIase activity of recombinant CypA (unknown origin) assessed as chymotrypsin-mediated N-succinyl-Ala-Ala-Pro-Phe-p-nitroanilide hydrolysis after 1 hr by spectrophotometric analysis	3j	5-((3S/6S/9R/10R/11S/12S/18S)-10/12-dihydroxy-3-(3-hydroxybenzyl)-6-isopropyl-11-methyl-2/5/8/20-tetraoxo-9-(3-oxobutyl)-19-oxa-1/4/7/25-tetraazabicyclo[19.3.1]pentacosa-13/15-dien-18-yl)-N-(pyridin-2-yl)hexa-2/4-dienamide
P62937	PPIA	Inhibition of PPIase activity of recombinant CypA (unknown origin) assessed as chymotrypsin-mediated N-succinyl-Ala-Ala-Pro-Phe-p-nitroanilide hydrolysis after 1 hr by spectrophotometric analysis	3k	5-((3S/6S/9R/10R/11S/12S/18S)-10/12-dihydroxy-3-(3-hydroxybenzyl)-6-isopropyl-11-methyl-2/5/8/20-tetraoxo-9-(3-oxobutyl)-19-oxa-1/4/7/25-tetraazabicyclo[19.3.1]pentacosa-13/15-dien-18-yl)-N-methyl-N-(pyridin-2-yl)hexa-2/4-dienamide
P62937	PPIA	Inhibition of PPIase activity of recombinant CypA (unknown origin) assessed as chymotrypsin-mediated N-succinyl-Ala-Ala-Pro-Phe-p-nitroanilide hydrolysis after 1 hr by spectrophotometric analysis	3l	5-((3S/6S/9R/10R/11S/12S/18S)-10/12-dihydroxy-3-(3-hydroxybenzyl)-6-isopropyl-11-methyl-2/5/8/20-tetraoxo-9-(3-oxobutyl)-19-oxa-1/4/7/25-tetraazabicyclo[19.3.1]pentacosa-13/15-dien-18-yl)-N-(pyridin-3-yl)hexa-2/4-dienamide
P62937	PPIA	Inhibition of PPIase activity of recombinant CypA (unknown origin) assessed as chymotrypsin-mediated N-succinyl-Ala-Ala-Pro-Phe-p-nitroanilide hydrolysis after 1 hr by spectrophotometric analysis	3m	5-((3S/6S/9R/10R/11S/12S/18S)-10/12-dihydroxy-3-(3-hydroxybenzyl)-6-isopropyl-11-methyl-2/5/8/20-tetraoxo-9-(3-oxobutyl)-19-oxa-1/4/7/25-tetraazabicyclo[19.3.1]pentacosa-13/15-dien-18-yl)-N-(pyridin-4-yl)hexa-2/4-dienamide
P62937	PPIA	Inhibition of PPIase activity of recombinant CypA (unknown origin) assessed as chymotrypsin-mediated N-succinyl-Ala-Ala-Pro-Phe-p-nitroanilide hydrolysis after 1 hr by spectrophotometric analysis	3n	5-((3S/6S/9R/10R/11S/12S/18S)-10/12-dihydroxy-3-(3-hydroxybenzyl)-6-isopropyl-11-methyl-2/5/8/20-tetraoxo-9-(3-oxobutyl)-19-oxa-1/4/7/25-tetraazabicyclo[19.3.1]pentacosa-13/15-dien-18-yl)-N-methoxy-N-methylhexa-2/4-dienamide
P62937	PPIA	Inhibition of PPIase activity of recombinant CypA (unknown origin) assessed as chymotrypsin-mediated N-succinyl-Ala-Ala-Pro-Phe-p-nitroanilide hydrolysis after 1 hr by spectrophotometric analysis	3o	NA
P62937	PPIA	Inhibition of PPIase activity of recombinant CypA (unknown origin) assessed as chymotrypsin-mediated N-succinyl-Ala-Ala-Pro-Phe-p-nitroanilide hydrolysis after 1 hr by spectrophotometric analysis	3p	(3S/6S/9R/10R/11S/12S/18S)-10/12-dihydroxy-3-(3-hydroxybenzyl)-6-isopropyl-11-methyl-18-(6-morpholino-6-oxohexa-2/4-dien-2-yl)-9-(3-oxobutyl)-19-oxa-1/4/7/25-tetraazabicyclo[19.3.1]pentacosa-13/15-diene-2/5/8/20-tetraone
P62937	PPIA	Inhibition of PPIase activity of recombinant CypA (unknown origin) assessed as chymotrypsin-mediated N-succinyl-Ala-Ala-Pro-Phe-p-nitroanilide hydrolysis after 1 hr by spectrophotometric analysis	Telaprevir	Telaprevir
P62937	PPIA	Inhibition of PPIase activity of recombinant CypA (unknown origin) assessed as chymotrypsin-mediated N-succinyl-Ala-Ala-Pro-Phe-p-nitroanilide hydrolysis after 1 hr by spectrophotometric analysis	Benzbromarone	Benzbromarone
P62937	PPIA	Inhibition of PPIase activity of recombinant CypA (unknown origin) assessed as chymotrypsin-mediated N-succinyl-Ala-Ala-Pro-Phe-p-nitroanilide hydrolysis after 1 hr by spectrophotometric analysis	Alisporivir/ DEBIO-025	Alisporivir
P08238	HSP90AB1	Inhibition of HSP90 binding to HIF1alpha in human H1299 cells at 12.5 uM after 30 mins by immunoprecipitation and immunoblotting analysis	72	(R)-2-(3/4-Dimethoxyphenyl)-1-(5-methoxy-2/2-dimethyl-2H-chromen-6-yl)propan-1-one
P08238	HSP90AB1	Inhibition of HSP90 binding to HIF1alpha in human H1299 cells at 12.5 uM after 30 mins by immunoprecipitation and immunoblotting analysis	24	(7aR/13aS)-9/10-Dimethoxy-3/3-dimethyl-13/13a-dihydro-3H-chromeno[3/4-b]pyrano[2/3-h]chromen-7(7aH)-one O-Methyloxime
P08238	HSP90AB1	Inhibition of HSP90 binding to HIF1alpha in human H1299 cells at 12.5 uM after 30 mins by immunoprecipitation and immunoblotting analysis	25	(7aR/13aS)-9/10-Dimethoxy-3/3-dimethyl-13/13a-dihydro-3H-chromeno[3/4-b]pyrano[2/3-h]chromen-7(7aH)-one O-Benzyloxime
P08238	HSP90AB1	Inhibition of HSP90 binding to HIF1alpha in human H1299 cells at 12.5 uM after 30 mins by immunoprecipitation and immunoblotting analysis	26	(7aS/13aS)-9/10-Dimethoxy-3/3-dimethyl-2/3/13/13a-tetrahydro-1H-chromeno[3/4-b]pyrano[2/3-h]chromen-7(7aH)-one
P08238	HSP90AB1	Inhibition of HSP90 binding to HIF1alpha in human H1299 cells at 12.5 uM after 30 mins by immunoprecipitation and immunoblotting analysis	27	(7aS/13aS)-1/2-Dihydroxy-9/10-dimethoxy-3/3-dimethyl-2/3/13/13a-tetrahydro-1H-chromeno[3/4-b]pyrano[2/3-h]-chromen-7(7aH)-one
P08238	HSP90AB1	Inhibition of HSP90 binding to HIF1alpha in human H1299 cells at 12.5 uM after 30 mins by immunoprecipitation and immunoblotting analysis	28	(6aS/12aS)-2/3/9-Trimethoxy-8-(3-methyl-but-2-enyl)-6a/12a-dihydro-6H-chromeno[3/4-b]chromen-12-one
P08238	HSP90AB1	Inhibition of HSP90 binding to HIF1alpha in human H1299 cells at 12.5 uM after 30 mins by immunoprecipitation and immunoblotting analysis	29	(6aS/12aS)-9-Allyloxy-2/3-dimethoxy-8-(3-methyl-but-2-enyl)-6a/12a-dihydro-6H-chromeno[3/4-b]chromen-12-one
P08238	HSP90AB1	Inhibition of HSP90 binding to HIF1alpha in human H1299 cells at 12.5 uM after 30 mins by immunoprecipitation and immunoblotting analysis	30	(6aS/12aS)-9-Benzyloxy-2/3-dimethoxy-8-(3-methyl-but-2-enyl)-6a/12a-dihydro-6H-chromeno[3/4-b]chromen-12-one
P08238	HSP90AB1	Inhibition of HSP90 binding to HIF1alpha in human H1299 cells at 12.5 uM after 30 mins by immunoprecipitation and immunoblotting analysis	31	Acetic acid(6aS/12aS)-2/3-dimethoxy-8-(3-methyl-but-2-enyl)-12-oxo-6/6a/12/12a-tetrahydro-chromeno[3/4-b]chromen-9-yl ester
P08238	HSP90AB1	Inhibition of HSP90 binding to HIF1alpha in human H1299 cells at 12.5 uM after 30 mins by immunoprecipitation and immunoblotting analysis	44	rac-3-(3/4-Dimethoxyphenyl)-8/8-dimethyl-2/3-dihydro-4H/8H-pyrano[2/3-f]chromen-4-one
P08238	HSP90AB1	Inhibition of HSP90 binding to HIF1alpha in human H1299 cells at 12.5 uM after 30 mins by immunoprecipitation and immunoblotting analysis	51	rac-(6/7-Dimethoxychroman-4-yl)(2/2-dimethyl-2H-chromen-6-yl)methanone
P08238	HSP90AB1	Inhibition of HSP90 binding to HIF1alpha in human H1299 cells at 12.5 uM after 30 mins by immunoprecipitation and immunoblotting analysis	53	2-(3/4-Dimethoxyphenyl)-1-(2/2-dimethyl-2H-chromen-6-yl)ethanone
P08238	HSP90AB1	Inhibition of HSP90 binding to HIF1alpha in human H1299 cells at 12.5 uM after 30 mins by immunoprecipitation and immunoblotting analysis	54	2-(3/4-Dimethoxyphenyl)-1-(5-methoxy-2/2-dimethyl-2Hchromen-6-yl)ethanone
P08238	HSP90AB1	Inhibition of HSP90 binding to HIF1alpha in human H1299 cells at 12.5 uM after 30 mins by immunoprecipitation and immunoblotting analysis	56	rac-2-(3/4-Dimethoxyphenyl)-1-(5-methoxy-2/2-dimethyl-2H-chromen-6-yl)propan-1-one
P08238	HSP90AB1	Inhibition of HSP90 binding to HIF1alpha in human H1299 cells at 12.5 uM after 30 mins by immunoprecipitation and immunoblotting analysis	57	2-(3/4-Dimethoxyphenyl)-1-(5-methoxy-2/2-dimethyl-2H-chromen-6-yl)-2-methylpropan-1-one
P08238	HSP90AB1	Inhibition of HSP90 binding to HIF1alpha in human H1299 cells at 12.5 uM after 30 mins by immunoprecipitation and immunoblotting analysis	59	1-(3/4-Dimethoxyphenyl)cyclopropyl)(5-methoxy-2/2-dimethyl-2H-chromen-6-yl)methanone
P08238	HSP90AB1	Inhibition of HSP90 binding to HIF1alpha in human H1299 cells at 12.5 uM after 30 mins by immunoprecipitation and immunoblotting analysis	69	(S)-2-(3/4-Dimethoxyphenyl)-1-(5-methoxy-2/2-dimethyl-2H-chromen-6-yl)propan-1-one
P08238	HSP90AB1	Inhibition of HSP90 binding to HIF1alpha in human H1299 cells at 12.5 uM after 30 mins by immunoprecipitation and immunoblotting analysis	9	(7aS/13aS)-10-Hydroxy-13/13a-dihydro-9-methoxy-3/3-dimethyl-3H-chromeno[3/4-b]pyrano[2/3-h]chromen-7(7aH)-one
P08238	HSP90AB1	Inhibition of HSP90 binding to HIF1alpha in human H1299 cells at 12.5 uM after 30 mins by immunoprecipitation and immunoblotting analysis	10	(7aS/13aS)-9-Hydroxy-13/13a-dihydro-10-methoxy-3/3-dimethyl-3H-chromeno[3/4-b]pyrano[2/3-h]chromen-7(7aH)-one
P08238	HSP90AB1	Inhibition of HSP90 binding to HIF1alpha in human H1299 cells at 12.5 uM after 30 mins by immunoprecipitation and immunoblotting analysis	11	(7aS/13aS)-13/13a-Dihydro-9/10-dihydroxy-3/3-dimethyl-3H-chromeno[3/4-b]pyrano[2/3-h]chromen-7(7aH)-one
P08238	HSP90AB1	Inhibition of HSP90 binding to HIF1alpha in human H1299 cells at 12.5 uM after 30 mins by immunoprecipitation and immunoblotting analysis	12	9/10-Dimethoxy-3/3-dimethyl-3H-chromeno[3/4-b]pyrano-[2/3-h]chromen-7-(13H)-one
P08238	HSP90AB1	Inhibition of HSP90 binding to HIF1alpha in human H1299 cells at 12.5 uM after 30 mins by immunoprecipitation and immunoblotting analysis	13	(7aS/13aS)-9/10-Dimethoxy-3/3-dimethyl-7/7a/13/13a-tetrahydro-3H-chromeno[3/4-b]pyrano[2/3-h]chromene
P08238	HSP90AB1	Inhibition of HSP90 binding to HIF1alpha in human H1299 cells at 12.5 uM after 30 mins by immunoprecipitation and immunoblotting analysis	14	(7S/7aR/13aS)-9/10-Dimethoxy-3/3-dimethyl-7/7a/13/13a-tetrahydro-3H-chromeno[3/4-b]pyrano[2/3-h]chromen-7-ol
P08238	HSP90AB1	Inhibition of HSP90 binding to HIF1alpha in human H1299 cells at 12.5 uM after 30 mins by immunoprecipitation and immunoblotting analysis	15	(7S/7aR/13aS)-7/9/10-Trimethoxy-3/3-dimethyl-7/7a/13/13a-tetrahydro-3H-chromeno[3/4-b]pyrano[2/3-h]chromene
P08238	HSP90AB1	Inhibition of HSP90 binding to HIF1alpha in human H1299 cells at 12.5 uM after 30 mins by immunoprecipitation and immunoblotting analysis	16	(7S/7aR/13aS)-9/10-Dimethoxy-3/3-dimethyl-7-ethoxy-7/7a/13/13a-tetrahydro-3H-chromeno[3/4-b]pyrano[2/3-h]-chromene
P08238	HSP90AB1	Inhibition of HSP90 binding to HIF1alpha in human H1299 cells at 12.5 uM after 30 mins by immunoprecipitation and immunoblotting analysis	17	(7S/7aR/13aS)-9/10-Dimethoxy-3/3-dimethyl-7-propoxy-7/7a/13/13a-tetrahydro-3H-chromeno[3/4-b]pyrano[2/3-h]-chromene
P08238	HSP90AB1	Inhibition of HSP90 binding to HIF1alpha in human H1299 cells at 12.5 uM after 30 mins by immunoprecipitation and immunoblotting analysis	18	(7S/7aR/13aS)-7-Benzyloxy-9/10-dimethoxy-3/3-dimethyl-7/7a/13/13a-tetrahydro-3H-chromeno[3/4-b]pyrano[2/3-h]-chromene
P08238	HSP90AB1	Inhibition of HSP90 binding to HIF1alpha in human H1299 cells at 12.5 uM after 30 mins by immunoprecipitation and immunoblotting analysis	20	(7S/7aR/13aS)-9/10-Dimethoxy-3/3-dimethyl-7/7a/13/13a-tetrahydro-3H-chromeno[3/4-b]pyrano[2/3/h]chromen-7-yl Acetate
P08238	HSP90AB1	Inhibition of HSP90 binding to HIF1alpha in human H1299 cells at 12.5 uM after 30 mins by immunoprecipitation and immunoblotting analysis	21	(7S/7aR/13aS)-9/10-Dimethoxy-3/3-dimethyl-7/7a/13/13a-tetrahydro-3H-chromeno[3/4-b]pyrano[2/3-h]chromen-7-yl Carbamate
P08238	HSP90AB1	Inhibition of HSP90 binding to HIF1alpha in human H1299 cells at 12.5 uM after 30 mins by immunoprecipitation and immunoblotting analysis	22	(13aS)-9/10-Dimethoxy-3/3-dimethyl-13/13a-dihydro-3Hchromeno[3/4-b]pyrano[2/3-h]chromene
P08238	HSP90AB1	Inhibition of HSP90 binding to HIF1alpha in human H1299 cells at 12.5 uM after 30 mins by immunoprecipitation and immunoblotting analysis	23	(7aR/13aS)-9/10-Dimethoxy-3/3-dimethyl-13/13a-dihydro-3H-chromeno[3/4-b]pyrano[2/3-h]chromen-7(7aH)-one Oxime
P08238	HSP90AB1	Inhibition of HSP90 binding to HIF1alpha in human H1299 cells at 12.5 uM after 30 mins by immunoprecipitation and immunoblotting analysis	1/ (-)-Deguelin	(7aS/13aS)-9/10-Dimethoxy-3/3-dimethyl-13/13a-dihydro-3H-chromeno[3/4-b]pyrano[2/3-h]chromen-7(7aH)-one
P08238	HSP90AB1	Inhibition of HSP90 binding to HIF1alpha in human H1299 cells at 12.5 uM after 30 mins by immunoprecipitation and immunoblotting analysis	2	Geldanamycin
P08238	HSP90AB1	Inhibition of HSP90 binding to HIF1alpha in human H1299 cells at 12.5 uM after 30 mins by immunoprecipitation and immunoblotting analysis	8	(6aS/12aS)-9-Hydroxy-2/3-dimethoxy-8-(3-methyl-2-butenyl)-6a/12a-dihydrochromeno[3/4-b]chromen-12(6H)-one
P08238	HSP90AB1	Inhibition of HSP90 in human MCF7 cells assessed as degradation of Her-2 at 1 to 10 uM after 24 hrs by Western blotting analysis	11h	3-chloro-N-(4\-((1-methylpiperidin-4-yl)oxy)-[1
P08238	HSP90AB1	Inhibition of HSP90 in human MCF7 cells assessed as degradation of Her-2 at 1 to 10 uM after 24 hrs by Western blotting analysis	11i	2-chloro-N-(4\-((1-methylpiperidin-4-yl)oxy)-[1
P08238	HSP90AB1	Inhibition of HSP90 in human MCF7 cells assessed as degradation of Her-2 at 1 to 10 uM after 24 hrs by Western blotting analysis	11j	4-bromo-N-(4\-((1-methylpiperidin-4-yl)oxy)-[1
P08238	HSP90AB1	Inhibition of HSP90 in human MCF7 cells assessed as degradation of Her-2 at 1 to 10 uM after 24 hrs by Western blotting analysis	11k	3/4-dichloro-N-(4\-((1-methylpiperidin-4-yl)oxy)-[1
P08238	HSP90AB1	Inhibition of HSP90 in human MCF7 cells assessed as degradation of Her-2 at 1 to 10 uM after 24 hrs by Western blotting analysis	11l	2/4-dichloro-N-(4\-((1-methylpiperidin-4-yl)oxy)-[1
P08238	HSP90AB1	Inhibition of HSP90 in human MCF7 cells assessed as degradation of Her-2 at 1 to 10 uM after 24 hrs by Western blotting analysis	11m	3/5-dichloro-N-(4\-((1-methylpiperidin-4-yl)oxy)-[1
P08238	HSP90AB1	Inhibition of HSP90 in human MCF7 cells assessed as degradation of Her-2 at 1 to 10 uM after 24 hrs by Western blotting analysis	11n	N-(4\-((1-methylpiperidin-4-yl)oxy)-[1
P08238	HSP90AB1	Inhibition of HSP90 in human MCF7 cells assessed as degradation of Her-2 at 1 to 10 uM after 24 hrs by Western blotting analysis	11o	N-(4\-((1-methylpiperidin-4-yl)oxy)-[1
P08238	HSP90AB1	Inhibition of HSP90 in human MCF7 cells assessed as degradation of Her-2 at 1 to 10 uM after 24 hrs by Western blotting analysis	1	Novobiocin
P08238	HSP90AB1	Inhibition of HSP90 in human MCF7 cells assessed as degradation of Her-2 at 1 to 10 uM after 24 hrs by Western blotting analysis	2	4-hydroxy-N-(8-methyl-7-(1-methylpiperidin-4-yloxy)-2-oxo-2H-chromen-3-yl)-3-(3-methylbut-2-enyl)benzamide
P08238	HSP90AB1	Inhibition of HSP90 in human MCF7 cells assessed as degradation of Her-2 at 1 to 10 uM after 24 hrs by Western blotting analysis	3a	2-(3-methylbut-2-en-1-yl)-4-((4\-((1-methylpiperidin-4-yl)oxy)-[1
P08238	HSP90AB1	Inhibition of HSP90 in human MCF7 cells assessed as degradation of Her-2 at 1 to 10 uM after 24 hrs by Western blotting analysis	3b	4-hydroxy-3-(3-methylbut-2-en-1-yl)-N-(4\-((1-methylpiperidin-4-yl)oxy)-[1
P08238	HSP90AB1	Inhibition of HSP90 in human MCF7 cells assessed as degradation of Her-2 at 1 to 10 uM after 24 hrs by Western blotting analysis	3c	3\
P08238	HSP90AB1	Inhibition of HSP90 in human MCF7 cells assessed as degradation of Her-2 at 1 to 10 uM after 24 hrs by Western blotting analysis	11a	N-(4\-((1-methylpiperidin-4-yl)oxy)-[1
P08238	HSP90AB1	Inhibition of HSP90 in human MCF7 cells assessed as degradation of Her-2 at 1 to 10 uM after 24 hrs by Western blotting analysis	11b	4-methyl-N-(4\-((1-methylpiperidin-4-yl)oxy)-[1
P08238	HSP90AB1	Inhibition of HSP90 in human MCF7 cells assessed as degradation of Her-2 at 1 to 10 uM after 24 hrs by Western blotting analysis	11c	3-methyl-N-(4\-((1-methylpiperidin-4-yl)oxy)-[1
P08238	HSP90AB1	Inhibition of HSP90 in human MCF7 cells assessed as degradation of Her-2 at 1 to 10 uM after 24 hrs by Western blotting analysis	11d	4-(tert-butyl)-N-(4\-((1-methylpiperidin-4-yl)oxy)-[1
P08238	HSP90AB1	Inhibition of HSP90 in human MCF7 cells assessed as degradation of Her-2 at 1 to 10 uM after 24 hrs by Western blotting analysis	11e	4-methoxy-N-(4\-((1-methylpiperidin-4-yl)oxy)-[1
P08238	HSP90AB1	Inhibition of HSP90 in human MCF7 cells assessed as degradation of Her-2 at 1 to 10 uM after 24 hrs by Western blotting analysis	11f	3-methoxy-N-(4\-((1-methylpiperidin-4-yl)oxy)-[1
P08238	HSP90AB1	Inhibition of HSP90 in human MCF7 cells assessed as degradation of Her-2 at 1 to 10 uM after 24 hrs by Western blotting analysis	11g	4-chloro-N-(4\-((1-methylpiperidin-4-yl)oxy)-[1
P08238	HSP90AB1	Inhibition of HSP90 in human A431 cells overexpressing EGFR assessed as induction of HSP70 protein expression after 24 hrs by Western blot analysis	SAHA/ vorinostat	Suberoylamide Hydroxamic Acid
P08238	HSP90AB1	Inhibition of HSP90 in human A431 cells overexpressing EGFR assessed as induction of HSP70 protein expression after 24 hrs by Western blot analysis	NVP-AUY922	5-(2/4-dihydroxy-5-isopropylphenyl)-N-ethyl-4-(4-(morpholinomethyl)phenyl)isoxazole-3-carboxamide
P08238	HSP90AB1	Inhibition of HSP90 in human A431 cells overexpressing EGFR assessed as induction of HSP70 protein expression after 24 hrs by Western blot analysis	8	4-(4-{p-[(4-Phenyl-1-piperazinyl)methyl]phenyl}-1H-1/2/3-triazol-1-yl)-1/3-cumenediol
P08238	HSP90AB1	Inhibition of HSP90 in human A431 cells overexpressing EGFR assessed as induction of HSP70 protein expression after 24 hrs by Western blot analysis	9	4-(4-{p-[(4-Benzyl-1-piperazinyl)methyl]phenyl}-1H-1/2/3-triazol-1-yl)-1/3-cumenediol
P08238	HSP90AB1	Inhibition of HSP90 in human A431 cells overexpressing EGFR assessed as induction of HSP70 protein expression after 24 hrs by Western blot analysis	10	4-(5-{p-[(4-Phenyl-1-piperazinyl)methyl]phenyl}-1H-1/2/3-triazol-1-yl)-1/3-cumenediol
P08238	HSP90AB1	Inhibition of HSP90 in human A431 cells overexpressing EGFR assessed as induction of HSP70 protein expression after 24 hrs by Western blot analysis	11	4-(5-{p-[(4-Benzyl-1-piperazinyl)methyl]phenyl}-1H-1/2/3-triazol-1-yl)-1/3-cumenediol
P08238	HSP90AB1	Inhibition of HSP90 in human A431 cells overexpressing EGFR assessed as induction of HSP70 protein expression after 24 hrs by Western blot analysis	12	4-(5-{p-[(1-Morpholyl)methyl]phenyl}-1H-1/2/3-triazol-1-yl)-1/3-cumenediol
P08238	HSP90AB1	Inhibition of HSP90 in human A431 cells overexpressing EGFR assessed as induction of HSP70 protein expression after 24 hrs by Western blot analysis	13	4-(5-(4-((3-hydroxypiperidin-1-yl)methyl)phenyl)-1H-1/2/3-triazol-1-yl)-6-isopropylbenzene-1/3-diol
P08238	HSP90AB1	Inhibition of HSP90 in human A431 cells overexpressing EGFR assessed as induction of HSP70 protein expression after 24 hrs by Western blot analysis	18/ SST0287CL1	1-(2/4-dihydroxy-5-isopropylphenyl)-N-ethyl-5-(4-(morpholinomethyl)phenyl)-1H-1/2/3-triazole-4-carboxamide
P08238	HSP90AB1	Inhibition of HSP90 in human A431 cells overexpressing EGFR assessed as induction of HSP70 protein expression after 24 hrs by Western blot analysis	19	1-(2/4-dihydroxy-5-isopropylphenyl)-N-ethyl-5-(4-((3-hydroxypiperidin-1-yl)methyl)phenyl)-1H-1/2/3-triazole-4-carboxamide
P08238	HSP90AB1	Inhibition of HSP90 in human A431 cells overexpressing EGFR assessed as induction of HSP70 protein expression after 24 hrs by Western blot analysis	(R)-19	1-(2/4-dihydroxy-5-isopropylphenyl)-N-ethyl-5-(4-(((R)-3-hydroxypiperidin-1-yl)methyl)phenyl)-1H-1/2/3-triazole-4-carboxamide
P08238	HSP90AB1	Inhibition of HSP90 in human A431 cells overexpressing EGFR assessed as induction of HSP70 protein expression after 24 hrs by Western blot analysis	(S)-19	1-(2/4-dihydroxy-5-isopropylphenyl)-N-ethyl-5-(4-(((S)-3-hydroxypiperidin-1-yl)methyl)phenyl)-1H-1/2/3-triazole-4-carboxamide
P08238	HSP90AB1	Inhibition of HSP90 in human A431 cells overexpressing EGFR assessed as induction of HSP70 protein expression after 24 hrs by Western blot analysis	20	1-(2/4-dihydroxy-5-isopropylphenyl)-N-ethyl-5-(4-(piperidin-1-ylmethyl)phenyl)-1H-1/2/3-triazole-4-carboxamide
P08238	HSP90AB1	Inhibition of HSP90 in human A431 cells overexpressing EGFR assessed as induction of HSP70 protein expression after 24 hrs by Western blot analysis	21	1-(2/4-dihydroxy-5-isopropylphenyl)-N-ethyl-5-(4-(pyrrolidin-1-ylmethyl)phenyl)-1H-1/2/3-triazole-4-carboxamide
P08238	HSP90AB1	Inhibition of HSP90 in human A431 cells overexpressing EGFR assessed as induction of HSP70 protein expression after 24 hrs by Western blot analysis	22	5-(4-((1H-imidazol-1-yl)methyl)phenyl)-1-(2/4-dihydroxy-5-isopropylphenyl)-N-ethyl-1H-1/2/3-triazole-4-carboxamide
P08238	HSP90AB1	Inhibition of HSP90 in human A431 cells overexpressing EGFR assessed as induction of HSP70 protein expression after 24 hrs by Western blot analysis	23	1-(2/4-dihydroxy-5-isopropylphenyl)-N-ethyl-5-(4-((2-(2-hydroxyethyl)piperidin-1-yl)methyl)phenyl)-1H-1/2/3-triazole-4-carboxamide
P08238	HSP90AB1	Inhibition of HSP90 in human A431 cells overexpressing EGFR assessed as induction of HSP70 protein expression after 24 hrs by Western blot analysis	24	5-(4-((diethylamino)methyl)phenyl)-1-(2/4-dihydroxy-5-isopropylphenyl)-N-ethyl-1H-1/2/3-triazole-4-carboxamide
P08238	HSP90AB1	Inhibition of HSP90 in human A431 cells overexpressing EGFR assessed as induction of HSP70 protein expression after 24 hrs by Western blot analysis	25	1-(2/4-dihydroxy-5-isopropylphenyl)-N-ethyl-5-(4-((ethyl(2-hydroxyethyl)amino)methyl)phenyl)-1H-1/2/3-triazole-4-carboxamide
P08238	HSP90AB1	Inhibition of HSP90 in human A431 cells overexpressing EGFR assessed as induction of HSP70 protein expression after 24 hrs by Western blot analysis	26	1-(2/4-dihydroxy-5-isopropylphenyl)-N-ethyl-5-(4-(piperazin-1-ylmethyl)phenyl)-1H-1/2/3-triazole-4-carboxamide
P08238	HSP90AB1	Inhibition of HSP90 in human A431 cells overexpressing EGFR assessed as induction of HSP70 protein expression after 24 hrs by Western blot analysis	27	1-(2/4-dihydroxy-5-isopropylphenyl)-N-ethyl-5-(4-((4-methylpiperazin-1-yl)methyl)phenyl)-1H-1/2/3-triazole-4-carboxamide
P08238	HSP90AB1	Inhibition of HSP90 in human A431 cells overexpressing EGFR assessed as induction of HSP70 protein expression after 24 hrs by Western blot analysis	28	1-(2/4-dihydroxy-5-isopropylphenyl)-5-(4-((4-(dimethylamino)piperidin-1-yl)methyl)phenyl)-N-ethyl-1H-1/2/3-triazole-4-carboxamide
P08238	HSP90AB1	Inhibition of HSP90 in human A431 cells overexpressing EGFR assessed as induction of HSP70 protein expression after 24 hrs by Western blot analysis	29	1-(2/4-dihydroxy-5-isopropylphenyl)-5-(4-(((S)-3-(dimethylamino)pyrrolidin-1-yl)methyl)phenyl)-N-ethyl-1H-1/2/3-triazole-4-carboxamide
P08238	HSP90AB1	Inhibition of HSP90 in human A431 cells overexpressing EGFR assessed as induction of HSP70 protein expression after 24 hrs by Western blot analysis	30	5-(4-((cyclohexylamino)methyl)phenyl)-1-(2/4-dihydroxy-5-isopropylphenyl)-N-ethyl-1H-1/2/3-triazole-4-carboxamide
P08238	HSP90AB1	Inhibition of HSP90 in human A431 cells overexpressing EGFR assessed as induction of HSP70 protein expression after 24 hrs by Western blot analysis	31	5-(4-((cyclohexylmethylamino)methyl)phenyl)-1-(2/4-dihydroxy-5-isopropylphenyl)-N-ethyl-1H-1/2/3-triazole-4-carboxamide
P08238	HSP90AB1	Inhibition of HSP90 in human A431 cells overexpressing EGFR assessed as induction of HSP70 protein expression after 24 hrs by Western blot analysis	32	1-(2/4-dihydroxy-5-isopropylphenyl)-N-ethyl-5-(4-((2-morpholinoethylamino)methyl)phenyl)-1H-1/2/3-triazole-4-carboxamide
P08238	HSP90AB1	Inhibition of HSP90 in human A431 cells overexpressing EGFR assessed as induction of HSP70 protein expression after 24 hrs by Western blot analysis	33	5-(4-((2-(diethylamino)ethylamino)methyl)phenyl)-1-(2/4-dihydroxy-5-isopropylphenyl)-N-ethyl-1H-1/2/3-triazole-4-carboxamide
P08238	HSP90AB1	Inhibition of HSP90 in human A431 cells overexpressing EGFR assessed as induction of HSP70 protein expression after 24 hrs by Western blot analysis	34	5-(4-((3-(diethylamino)propylamino)methyl)phenyl)-1-(2/4-dihydroxy-5-isopropylphenyl)-N-ethyl-1H-1/2/3-triazole-4-carboxamide
P08238	HSP90AB1	Inhibition of HSP90 in human A431 cells overexpressing EGFR assessed as induction of HSP70 protein expression after 24 hrs by Western blot analysis	35	1-(2/4-dihydroxy-5-isopropylphenyl)-N-ethyl-5-(4-((1-methylpiperidin-4-ylamino)methyl)phenyl)-1H-1/2/3-triazole-4-carboxamide
P08238	HSP90AB1	Inhibition of HSP90 in human A431 cells overexpressing EGFR assessed as induction of HSP70 protein expression after 24 hrs by Western blot analysis	37	N-(2-chloroethyl)-1-(2/4-dihydroxy-5-isopropylphenyl)-5-(4-(morpholinomethyl)phenyl)-1H-1/2/3-triazole-4-carboxamide
P08238	HSP90AB1	Inhibition of HSP90 in human A431 cells overexpressing EGFR assessed as induction of HSP70 protein expression after 24 hrs by Western blot analysis	38	1-(2/4-dihydroxy-5-isopropylphenyl)-N-heptyl-5-(4-(morpholinomethyl)phenyl)-1H-1/2/3-triazole-4-carboxamide
P08238	HSP90AB1	Inhibition of HSP90 in human A431 cells overexpressing EGFR assessed as induction of HSP70 protein expression after 24 hrs by Western blot analysis	39	N-cyclopentyl-1-(2/4-dihydroxy-5-isopropylphenyl)-5-(4-(morpholinomethyl)phenyl)-1H-1/2/3-triazole-4-carboxamide
P08238	HSP90AB1	Inhibition of HSP90 in human A431 cells overexpressing EGFR assessed as induction of HSP70 protein expression after 24 hrs by Western blot analysis	40	N-cyclohexyl-1-(2/4-dihydroxy-5-isopropylphenyl)-5-(4-(morpholinomethyl)phenyl)-1H-1/2/3-triazole-4-carboxamide
P08238	HSP90AB1	Inhibition of HSP90 in human A431 cells overexpressing EGFR assessed as induction of HSP70 protein expression after 24 hrs by Western blot analysis	41	(1-(2/4-dihydroxy-5-isopropylphenyl)-5-(4-(morpholinomethyl)phenyl)-1H-1/2/3-triazol-4-yl)(morpholino)methanone
P08238	HSP90AB1	Inhibition of HSP90 in human A431 cells overexpressing EGFR assessed as induction of HSP70 protein expression after 24 hrs by Western blot analysis	42	(2S)-2-(1-(2/4-dihydroxy-5-isopropylphenyl)-5-(4-(morpholinomethyl)phenyl)-1H-1/2/3-triazole-4-carboxamido)-3-methylbutanoic acid
P08238	HSP90AB1	Inhibition of HSP90 in human A431 cells overexpressing EGFR assessed as induction of HSP70 protein expression after 24 hrs by Western blot analysis	43	1-(2/4-dihydroxy-5-isopropylphenyl)-N-(7-(hydroxyamino)-7-oxoheptyl)-5-(4-(morpholinomethyl)phenyl)-1H-1/2/3-triazole-4-carboxamide
P08238	HSP90AB1	Inhibition of HSP90 in human A431 cells overexpressing EGFR assessed as induction of HSP70 protein expression after 24 hrs by Western blot analysis	44	4-(4-(ethylcarbamoyl)-5-(4-(morpholinomethyl)phenyl)-1H-1/2/3-triazol-1-yl)-6-isopropyl-1/3-phenylene diacetate
P08238	HSP90AB1	Inhibition of Hsp90	1	Wortmannin
P08238	HSP90AB1	Inhibition of Hsp90	4/ LY-294002	2-morpholino-8-phenyl-4H-chromen-4-one
P08238	HSP90AB1	Inhibition of Hsp90	7	(8R/9R/12R/13S/14R/16R)-13-hydroxy-8/14-dimethoxy-4/10/12/16-tetramethyl-19-(6-(2-morpholino-4-oxo-4H-chromen-7-yloxy)hexylamino)-3/20/22-trioxo-2-azabicyclo[16.3.1]docosa-1(21)/4/6/10/18-pentaen-9-yl carbamate
P08238	HSP90AB1	Inhibition of Hsp90	8/ OK-1035	6-(hydrazonomethyl)-2-oxo-5-(pyridin-4-yl)-1/2-dihydropyridine-3-carbonitrile
P08238	HSP90AB1	Inhibition of Hsp90	12/ SU11752	3-(2/4-diethyl-5-((2-oxo-5-(N-phenylsulfamoyl)indolin-3-ylidene)methyl)-1H-pyrrol-3-yl)propanoic acid
P08238	HSP90AB1	Inhibition of Hsp90	16	Vanillin
P08238	HSP90AB1	Inhibition of Hsp90	17	4/5-dimethoxy-2-nitrobenzaldehyde
P08238	HSP90AB1	Inhibition of Hsp90	18	2-bromo-4/5-dimethoxybenzaldehyde
P08238	HSP90AB1	Inhibition of Hsp90	19	2-hydroxy-4-morpholinobenzaldehyde
P08238	HSP90AB1	Inhibition of Hsp90	20	1-(2-hydroxy-4-morpholinophenyl)ethanone
P08238	HSP90AB1	Inhibition of Hsp90	21/ IC87361	5-hydroxy-7-morpholino-2/8-diphenyl-4H-chromen-4-one
P08238	HSP90AB1	Inhibition of Hsp90	24	2-(4-methoxyphenyl)-6-morpholino-4H-pyran-4-one
P08238	HSP90AB1	Inhibition of Hsp90	25	2-(4-methoxyphenyl)-6-morpholino-4H-thiopyran-4-one
P08238	HSP90AB1	Inhibition of Hsp90	26	2-(4-methoxyphenyl)-6-morpholinopyridin-4(1H)-one
P08238	HSP90AB1	Inhibition of Hsp90	31/ NU7441	8-(dibenzo[b/d]thiophen-4-yl)-2-morpholino-4H-chromen-4-one
P08238	HSP90AB1	Inhibition of Hsp90	32	8-(biphenyl-3-yl)-2-morpholino-4H-chromen-4-one
P08238	HSP90AB1	Inhibition of Hsp90	35/ KU-0060648	2-(4-ethylpiperazin-1-yl)-N-(4-(2-morpholino-4-oxo-4H-chromen-8-yl)dibenzo[b/d]thiophen-1-yl)acetamide
P08238	HSP90AB1	Inhibition of Hsp90	37	8-(3-methyldibenzo[b/d]thiophen-4-yl)-2-morpholino-4H-chromen-4-one
P08238	HSP90AB1	Inhibition of Hsp90	39	4-(2/3-dihydro-1H-pyrrolo[3/4-b]quinoline-2-carbonyl)-3-methylenedihydrofuran-2(3H)-one
P08238	HSP90AB1	Inhibition of Hsp90	40	diethyl 4-methylene-5-oxodihydrofuran-3/3(2H)-dicarboxylate
P08238	HSP90AB1	Inhibition of Hsp90	42/ KU-0055933	2-morpholino-6-(thianthren-1-yl)-4H-pyran-4-one
P08238	HSP90AB1	Inhibition of Hsp90	46/ NU6027	6-(cyclohexylmethoxy)-5-nitrosopyrimidine-2/4-diamine
P08238	HSP90AB1	Inhibition of Hsp90	47	Schisandrin B
P08238	HSP90AB1	Inhibition of Hsp90	48	3-amino-N/6-diphenylpyrazine-2-carboxamide
P08238	HSP90AB1	Inhibition of Hsp90	49	3-amino-6-(4-(methylsulfonyl)phenyl)-N-phenylpyrazine-2-carboxamide
P08238	HSP90AB1	Inhibition of Hsp90	50	3-amino-6-(4-(1-(dimethylamino)propan-2-ylsulfonyl)phenyl)-N-phenylpyrazine-2-carboxamide
P08238	HSP90AB1	Inhibition of Hsp90	37	8-(3-methyldibenzo[b/d]thiophen-4-yl)-2-morpholino-4H-chromen-4-one
Q15717	ELAVL1	Inhibition of HuR homodimerization by Western blot analysis	2/ MS-444	5/8-dihydroxy-3-methylnaphtho[2/3-c]furan-4(9H)-one
Q15717	ELAVL1	Inhibition of HuR homodimerization by Western blot analysis	3	Okicenone
Q15717	ELAVL1	Inhibition of HuR homodimerization by Western blot analysis	1	Dehydromutactin
Q15717	ELAVL1	Inhibition of HuR homodimerization by Western blot analysis	5/ AUR367	7-hydroxy-2-((4-hydroxy-2-oxo-2H-pyran-6-yl)methyl)-5-methyl-4H-chromen-4-one
P62937	PPIA	Inhibition of PPIase activity of cyclophilin 18 at 200 nM by protease coupled assay	cis-1	(R/S/S/S/S/S/R/R/S/S/S/S/E)-N/N\-(4
P62937	PPIA	Inhibition of PPIase activity of cyclophilin 18 at 200 nM by protease coupled assay	trans-1	(R/S/S/S/S/S/R/R/S/S/S/S/E)-N/N\-(4
P62937	PPIA	Inhibition of PPIase activity of cyclophilin 18 at 200 nM by protease coupled assay	cis-2	N-(4-((Z)-(4-(2-(((2R/5S/8S/11S/14S/17S/23S/26S/29S/32S)-17-ethyl-14-((1R/2R/E)-1-hydroxy-2-methylhex-4-enyl)-5/8/23/29-tetraisobutyl-11/26-diisopropyl-4/7/10/13/19/22/28/32-octamethyl-3/6/9/12/15/18/21/24/27/30/33-undecaoxo-1/4/7/10/13/16/19/22/25/28/31-undecaazacyclotritriacontan-2-yl)methoxy)acetamido)phenyl)diazenyl)phenyl)-5-((3aS/4S/6aR)-2-oxohexahydro-1H-thieno[3/4-d]imidazol-4-yl)pentanam…
P62937	PPIA	Inhibition of PPIase activity of cyclophilin 18 at 200 nM by protease coupled assay	trans-2	N-(4-((E)-(4-(2-(((2R/5S/8S/11S/14S/17S/23S/26S/29S/32S)-17-ethyl-14-((1R/2R/E)-1-hydroxy-2-methylhex-4-enyl)-5/8/23/29-tetraisobutyl-11/26-diisopropyl-4/7/10/13/19/22/28/32-octamethyl-3/6/9/12/15/18/21/24/27/30/33-undecaoxo-1/4/7/10/13/16/19/22/25/28/31-undecaazacyclotritriacontan-2-yl)methoxy)acetamido)phenyl)diazenyl)phenyl)-5-((3aS/4S/6aR)-2-oxohexahydro-1H-thieno[3/4-d]imidazol-4-yl)pentanam…
P62937	PPIA	Inhibition of PPIase activity of cyclophilin 18 at 200 nM by protease coupled assay	Cis-3	2-(((2R/5S/8S/11S/14S/17S/23S/26S/29S/32S)-17-ethyl-14-((1R/2R/E)-1-hydroxy-2-methylhex-4-enyl)-5/8/23/29-tetraisobutyl-11/26-diisopropyl-4/7/10/13/19/22/28/32-octamethyl-3/6/9/12/15/18/21/24/27/30/33-undecaoxo-1/4/7/10/13/16/19/22/25/28/31-undecaazacyclotritriacontan-2-yl)methoxy)-N-(4-((Z)-phenyldiazenyl)phenyl)acetamide
P62937	PPIA	Inhibition of PPIase activity of cyclophilin 18 at 200 nM by protease coupled assay	trans-3	2-(((2R/5S/8S/11S/14S/17S/23S/26S/29S/32S)-17-ethyl-14-((1R/2R/E)-1-hydroxy-2-methylhex-4-enyl)-5/8/23/29-tetraisobutyl-11/26-diisopropyl-4/7/10/13/19/22/28/32-octamethyl-3/6/9/12/15/18/21/24/27/30/33-undecaoxo-1/4/7/10/13/16/19/22/25/28/31-undecaazacyclotritriacontan-2-yl)methoxy)-N-(4-((E)-phenyldiazenyl)phenyl)acetamide
P62937	PPIA	Inhibition of PPIase activity of cyclophilin 18 at 200 nM by protease coupled assay	1	(E/Z)-(R/S/S/S/S/S/R/R/S/S/S/S)-N/N\-(4
P62937	PPIA	Inhibition of PPIase activity of cyclophilin 18 at 200 nM by protease coupled assay	2	(E/Z)-N-(4-((4-(2-(((2R/5S/8S/11S/14S/17S/23S/26S/29S/32S)-17-ethyl-14-((1R/2R/E)-1-hydroxy-2-methylhex-4-enyl)-5/8/23/29-tetraisobutyl-11/26-diisopropyl-4/7/10/13/19/22/28/32-octamethyl-3/6/9/12/15/18/21/24/27/30/33-undecaoxo-1/4/7/10/13/16/19/22/25/28/31-undecaazacyclotritriacontan-2-yl)methoxy)acetamido)phenyl)diazenyl)phenyl)-5-((3aS/4S/6aR)-2-oxohexahydro-1H-thieno[3/4-d]imidazol-4-yl)pentan…
P62937	PPIA	Inhibition of PPIase activity of cyclophilin 18 at 200 nM by protease coupled assay	3	(E/Z)-2-(((2R/5S/8S/11S/14S/17S/23S/26S/29S/32S)-17-ethyl-14-((1R/2R/E)-1-hydroxy-2-methylhex-4-enyl)-5/8/23/29-tetraisobutyl-11/26-diisopropyl-4/7/10/13/19/22/28/32-octamethyl-3/6/9/12/15/18/21/24/27/30/33-undecaoxo-1/4/7/10/13/16/19/22/25/28/31-undecaazacyclotritriacontan-2-yl)methoxy)-N-(4-(phenyldiazenyl)phenyl)acetamide
P08238	HSP90AB1	Binding affinity to N-terminal ATP binding site of Hsp90 at 100 uM after 30 mins	1a	2-phenyl-6-pyrrolidinylquinoline-5/8-dione
P08238	HSP90AB1	Binding affinity to N-terminal ATP binding site of Hsp90 at 100 uM after 30 mins	1b	6-benzylamino-2-phenylquinoline-5/8-dione
P08238	HSP90AB1	Binding affinity to N-terminal ATP binding site of Hsp90 at 100 uM after 30 mins	1c	7-benzylamino-2-phenylquinoline-5/8-dione
P08238	HSP90AB1	Binding affinity to N-terminal ATP binding site of Hsp90 at 100 uM after 30 mins	1d	6-allylamino-2-phenylquinoline-5/8-dione
P08238	HSP90AB1	Binding affinity to N-terminal ATP binding site of Hsp90 at 100 uM after 30 mins	1e	6-(3-methoxypropylamino)-2-phenylquinoline-5/8-dione
P08238	HSP90AB1	Binding affinity to N-terminal ATP binding site of Hsp90 at 100 uM after 30 mins	1f	7-(3-methoxypropylamino)-2-phenylquinoline-5/8-dione
P08238	HSP90AB1	Binding affinity to N-terminal ATP binding site of Hsp90 at 100 uM after 30 mins	1g	6-benzylamino-2-(3/4/5-trimethoxyphenyl)-quinoline-5/8-dione
P08238	HSP90AB1	Binding affinity to N-terminal ATP binding site of Hsp90 at 100 uM after 30 mins	1h	7-benzylamino-2-(3/4/5-trimethoxyphenyl)-quinoline-5/8-dione
P08238	HSP90AB1	Binding affinity to N-terminal ATP binding site of Hsp90 at 100 uM after 30 mins	1i	2-phenyl-6-(3/4/5-trimethoxybenzylamino)quinoline-5/8-one
P08238	HSP90AB1	Binding affinity to N-terminal ATP binding site of Hsp90 at 100 uM after 30 mins	1j	2-phenyl-7-(3/4/5-trimethoxybenzylamino)quinoline-5/8-one
P08238	HSP90AB1	Binding affinity to N-terminal ATP binding site of Hsp90 at 100 uM after 30 mins	1k	2-(3/4/5-trimethoxyphyenyl)-6-methoxy-5/8-quinolinedione
P08238	HSP90AB1	Binding affinity to N-terminal ATP binding site of Hsp90 at 100 uM after 30 mins	2a	6-aziridinyl-2-methylquinoline-5/8-dione
P08238	HSP90AB1	Binding affinity to N-terminal ATP binding site of Hsp90 at 100 uM after 30 mins	2b	7-aziridinyl-3-methoxy-2-methylquinolin-5/8-dione
P08238	HSP90AB1	Binding affinity to N-terminal ATP binding site of Hsp90 at 100 uM after 30 mins	2c	7-aziridinyl-3-methoxy-2-phenylquinolin-5/8-dione
P08238	HSP90AB1	Binding affinity to N-terminal ATP binding site of Hsp90 at 100 uM after 30 mins	2d	6-aziridinyl-2-(3/4/5-trimethoxyphenyl)quinoline-5/8-dione
P08238	HSP90AB1	Binding affinity to N-terminal ATP binding site of Hsp90 at 100 uM after 30 mins	2e	6-aziridinyl-2-(4-biphenyl)quinoline-5/8-dione
P08238	HSP90AB1	Binding affinity to N-terminal ATP binding site of Hsp90 at 100 uM after 30 mins	2f	6-aziridinyl-3-methyl-2-phenylquinolin-5/8-dione
P08238	HSP90AB1	Binding affinity to N-terminal ATP binding site of Hsp90 at 100 uM after 30 mins	2g	6-(aziridin-1-yl)-2-phenylquinoline-5/8-dione
P08238	HSP90AB1	Binding affinity to N-terminal ATP binding site of Hsp90 at 100 uM after 30 mins	2h	7-(aziridin-1-yl)-2-phenylquinoline-5/8-dione
P08238	HSP90AB1	Binding affinity to HSP90 in human MIAPaCa2 cells by coomassie blue staining and Western blotting based pull down assay	1	(3R/6R/9R/12S/15S)-9-benzhydryl-6-benzyl-3/12-diisobutyl-15-isopropyl-1-methyl-1/4/7/10/13-pentaazacyclopentadecane-2/5/8/11/14-pentaone
P08238	HSP90AB1	Binding affinity to HSP90 in human MIAPaCa2 cells by coomassie blue staining and Western blotting based pull down assay	SM145	(3R/6R/9R/12S/15S)-6-benzyl-9-((R)-benzyloxy(phenyl)methyl)-3/12-diisobutyl-15-isopropyl-1-methyl-1/4/7/10/13-pentaazacyclopentadecane-2/5/8/11/14-pentaone
P08238	HSP90AB1	Binding affinity to HSP90 in human MIAPaCa2 cells by coomassie blue staining and Western blotting based pull down assay	2	(3R/6R/9R/12S/15S)-9-benzhydryl-3/12-diisobutyl-15-isopropyl-1-methyl-6-(pyridin-2-ylmethyl)-1/4/7/10/13-pentaazacyclopentadecane-2/5/8/11/14-pentaone
P08238	HSP90AB1	Binding affinity to HSP90 in human MIAPaCa2 cells by coomassie blue staining and Western blotting based pull down assay	3	(3R/6R/9R/12S/15S)-9-benzhydryl-3/12-diisobutyl-15-isopropyl-1-methyl-6-(pyridin-3-ylmethyl)-1/4/7/10/13-pentaazacyclopentadecane-2/5/8/11/14-pentaone
P08238	HSP90AB1	Binding affinity to HSP90 in human MIAPaCa2 cells by coomassie blue staining and Western blotting based pull down assay	4	(3R/6R/9R/12S/15S)-9-benzhydryl-3/12-diisobutyl-15-isopropyl-1-methyl-6-(pyridin-4-ylmethyl)-1/4/7/10/13-pentaazacyclopentadecane-2/5/8/11/14-pentaone
P08238	HSP90AB1	Binding affinity to HSP90 in human MIAPaCa2 cells by coomassie blue staining and Western blotting based pull down assay	5	(3R/6R/9R/12S/15S)-6-((1H-indol-3-yl)methyl)-9-benzhydryl-3/12-diisobutyl-15-isopropyl-1-methyl-1/4/7/10/13-pentaazacyclopentadecane-2/5/8/11/14-pentaone
P08238	HSP90AB1	Binding affinity to HSP90 in human MIAPaCa2 cells by coomassie blue staining and Western blotting based pull down assay	6	(3R/6R/9R/12S/15S)-9-benzhydryl-3/12-diisobutyl-15-isopropyl-6-(4-methoxybenzyl)-1-methyl-1/4/7/10/13-pentaazacyclopentadecane-2/5/8/11/14-pentaone
P08238	HSP90AB1	Binding affinity to HSP90 in human MIAPaCa2 cells by coomassie blue staining and Western blotting based pull down assay	7/ SM253	(3R/6R/9R/12S/15S)-9-benzhydryl-3/12-diisobutyl-15-isopropyl-1-methyl-6-(thiazol-4-ylmethyl)-1/4/7/10/13-pentaazacyclopentadecane-2/5/8/11/14-pentaone
P08238	HSP90AB1	Binding affinity to HSP90 in human MIAPaCa2 cells by coomassie blue staining and Western blotting based pull down assay	SM253T-II	N-(4-((2S/5R/8R/11R/14S)-5-benzhydryl-11-isobutyl-14-isopropyl-13-methyl-3/6/9/12/15-pentaoxo-8-(thiazol-4-ylmethyl)-1/4/7/10/13-pentaazacyclopentadecan-2-yl)butyl)-1-(5-((3aS/4S/6aR)-2-oxohexahydro-1H-thieno[3/4-d]imidazol-4-yl)pentanamido)-3/6/9/12-tetraoxapentadecan-15-amide
P08238	HSP90AB1	Binding affinity to HSP90 in human MIAPaCa2 cells by coomassie blue staining and Western blotting based pull down assay	17-AAG	(4E/6Z/8S/9S/10E/12S/13R/14S/16R)-19-(allylamino)-13-hydroxy-8/14-dimethoxy-4/10/12/16-tetramethyl-3/20/22-trioxo-2-azabicyclo[16.3.1]docosa-1(21)/4/6/10/18-pentaen-9-yl carbamate
P40926	MDH2	Inhibition of human recombinant carboxy-terminal his-tagged MDH-2 (20 to 338) expressed in Escherichia coli using oxaloacetic acid as substrate after 10 mins by UV endpoint analysis	5	2-(4-(4-chlorophenyl)-5-cyano-6-oxo-1/6-dihydropyrimidin-2-ylthio)-N-(4-sulfamoylphenyl)acetamide
P40926	MDH2	Inhibition of human recombinant carboxy-terminal his-tagged MDH-2 (20 to 338) expressed in Escherichia coli using oxaloacetic acid as substrate after 10 mins by UV endpoint analysis	6	2-(4-(4-chlorophenyl)-5-cyano-6-oxo-1/6-dihydropyrimidin-2-ylthio)-N-(4-(N-methylsulfamoyl)phenyl)acetamide
P40926	MDH2	Inhibition of human recombinant carboxy-terminal his-tagged MDH-2 (20 to 338) expressed in Escherichia coli using oxaloacetic acid as substrate after 10 mins by UV endpoint analysis	7	N-(4-chlorophenyl)-2-(4-(4-chlorophenyl)-5-cyano-6-oxo-1/6-dihydropyrimidin-2-ylthio)acetamide
P40926	MDH2	Inhibition of human recombinant carboxy-terminal his-tagged MDH-2 (20 to 338) expressed in Escherichia coli using oxaloacetic acid as substrate after 10 mins by UV endpoint analysis	8	2-(4-(4-chlorophenyl)-5-cyano-6-oxo-1/6-dihydropyrimidin-2-ylthio)-N-(4-isopropylphenyl)acetamide
P40926	MDH2	Inhibition of human recombinant carboxy-terminal his-tagged MDH-2 (20 to 338) expressed in Escherichia coli using oxaloacetic acid as substrate after 10 mins by UV endpoint analysis	9	2-(4-(4-chlorophenyl)-5-cyano-6-oxo-1/6-dihydropyrimidin-2-ylthio)-N-o-tolylacetamide
P40926	MDH2	Inhibition of human recombinant carboxy-terminal his-tagged MDH-2 (20 to 338) expressed in Escherichia coli using oxaloacetic acid as substrate after 10 mins by UV endpoint analysis	10	2-(4-(4-chlorophenyl)-5-cyano-6-oxo-1/6-dihydropyrimidin-2-ylthio)-N-(2-methoxyphenyl)acetamide
P40926	MDH2	Inhibition of human recombinant carboxy-terminal his-tagged MDH-2 (20 to 338) expressed in Escherichia coli using oxaloacetic acid as substrate after 10 mins by UV endpoint analysis	11	2-(4-(4-chlorophenyl)-5-cyano-6-oxo-1/6-dihydropyrimidin-2-ylthio)-N-(2-ethylphenyl)acetamide
P40926	MDH2	Inhibition of human recombinant carboxy-terminal his-tagged MDH-2 (20 to 338) expressed in Escherichia coli using oxaloacetic acid as substrate after 10 mins by UV endpoint analysis	12	N-(3-chlorophenyl)-2-(4-(4-chlorophenyl)-5-cyano-6-oxo-1/6-dihydropyrimidin-2-ylthio)acetamide
P40926	MDH2	Inhibition of human recombinant carboxy-terminal his-tagged MDH-2 (20 to 338) expressed in Escherichia coli using oxaloacetic acid as substrate after 10 mins by UV endpoint analysis	13	N-(3-chloro-2-methylphenyl)-2-(4-(4-chlorophenyl)-5-cyano-6-oxo-1/6-dihydropyrimidin-2-ylthio)acetamide
P40926	MDH2	Inhibition of human recombinant carboxy-terminal his-tagged MDH-2 (20 to 338) expressed in Escherichia coli using oxaloacetic acid as substrate after 10 mins by UV endpoint analysis	14	2-(4-(4-chlorophenyl)-5-cyano-6-oxo-1/6-dihydropyrimidin-2-ylthio)-N-(2/3-dimethylphenyl)acetamide
P40926	MDH2	Inhibition of human recombinant carboxy-terminal his-tagged MDH-2 (20 to 338) expressed in Escherichia coli using oxaloacetic acid as substrate after 10 mins by UV endpoint analysis	15	N-(3-chloro-4-fluorophenyl)-2-(4-(4-chlorophenyl)-5-cyano-6-oxo-1/6-dihydropyrimidin-2-ylthio)acetamide
P40926	MDH2	Inhibition of human recombinant carboxy-terminal his-tagged MDH-2 (20 to 338) expressed in Escherichia coli using oxaloacetic acid as substrate after 10 mins by UV endpoint analysis	16	N-(3-chloro-4-methylphenyl)-2-(4-(4-chlorophenyl)-5-cyano-6-oxo-1/6-dihydropyrimidin-2-ylthio)acetamide
P40926	MDH2	Inhibition of human recombinant carboxy-terminal his-tagged MDH-2 (20 to 338) expressed in Escherichia coli using oxaloacetic acid as substrate after 10 mins by UV endpoint analysis	17	N-(3-chloro-4-methoxyphenyl)-2-(4-(4-chlorophenyl)-5-cyano-6-oxo-1/6-dihydropyrimidin-2-ylthio)acetamide
P40926	MDH2	Inhibition of human recombinant carboxy-terminal his-tagged MDH-2 (20 to 338) expressed in Escherichia coli using oxaloacetic acid as substrate after 10 mins by UV endpoint analysis	18	2-(4-(4-chlorophenyl)-5-cyano-6-oxo-1/6-dihydropyrimidin-2-ylthio)-N-(3/4-dimethylphenyl)acetamide
P40926	MDH2	Inhibition of human recombinant carboxy-terminal his-tagged MDH-2 (20 to 338) expressed in Escherichia coli using oxaloacetic acid as substrate after 10 mins by UV endpoint analysis	19	2-(5-cyano-6-oxo-4-phenyl-1/6-dihydropyrimidin-2-ylthio)-N-(4-sulfamoylphenyl)acetamide
P40926	MDH2	Inhibition of human recombinant carboxy-terminal his-tagged MDH-2 (20 to 338) expressed in Escherichia coli using oxaloacetic acid as substrate after 10 mins by UV endpoint analysis	20	2-(5-cyano-4-(3-methoxyphenyl)-6-oxo-1/6-dihydropyrimidin-2-ylthio)-N-(4-sulfamoylphenyl)acetamide
P40926	MDH2	Inhibition of human recombinant carboxy-terminal his-tagged MDH-2 (20 to 338) expressed in Escherichia coli using oxaloacetic acid as substrate after 10 mins by UV endpoint analysis	21	rac-2-(4-(4-chlorophenyl)-5-cyano-6-oxo-1/6-dihydropyrimidin-2-ylthio)-N-(4-sulfamoylphenyl)propanamide
P40926	MDH2	Inhibition of human recombinant carboxy-terminal his-tagged MDH-2 (20 to 338) expressed in Escherichia coli using oxaloacetic acid as substrate after 10 mins by UV endpoint analysis	22	rac-2-(5-cyano-4-(3/4-dichlorophenyl)-6-oxo-1/6-dihydropyrimidin-2-ylthio)-N-(4-sulfamoylphenyl)propanamide
P40926	MDH2	Inhibition of human recombinant carboxy-terminal his-tagged MDH-2 (20 to 338) expressed in Escherichia coli using oxaloacetic acid as substrate after 10 mins by UV endpoint analysis	23	rac-2-(4-(4-chloro-3-fluorophenyl)-5-cyano-6-oxo-1/6-dihydropyrimidin-2-ylthio)-N-(4-sulfamoylphenyl)propanamide
P40926	MDH2	Inhibition of human recombinant carboxy-terminal his-tagged MDH-2 (20 to 338) expressed in Escherichia coli using oxaloacetic acid as substrate after 10 mins by UV endpoint analysis	26	rac-2-(4-(4-chlorophenyl)-5-cyano-6-oxo-1/6-dihydropyrimidin-2-ylthio)-N-(4-sulfamoylphenyl)butanamide
P40926	MDH2	Inhibition of human recombinant carboxy-terminal his-tagged MDH-2 (20 to 338) expressed in Escherichia coli using oxaloacetic acid as substrate after 10 mins by UV endpoint analysis	27	rac-2-(5-cyano-4-(3-methoxyphenyl)-6-oxo-1/6-dihydropyrimidin-2-ylthio)-N-(4-sulfamoylphenyl)butanamide
P40926	MDH2	Inhibition of human recombinant carboxy-terminal his-tagged MDH-2 (20 to 338) expressed in Escherichia coli using oxaloacetic acid as substrate after 10 mins by UV endpoint analysis	24	rac-2-(6-oxo-4-phenyl-1/6-dihydropyrimidin-2-ylthio)-N-(4-sulfamoylphenyl)propanamide
P40926	MDH2	Inhibition of human recombinant carboxy-terminal his-tagged MDH-2 (20 to 338) expressed in Escherichia coli using oxaloacetic acid as substrate after 10 mins by UV endpoint analysis	25	rac-2-(5-cyano-6-oxo-1/6-dihydropyrimidin-2-ylthio)-N-(4-sulfamoylphenyl)propanamide
P40926	MDH2	Inhibition of human recombinant carboxy-terminal his-tagged MDH-2 (20 to 338) expressed in Escherichia coli using oxaloacetic acid as substrate after 10 mins by UV endpoint analysis	3/ Oxamate	Oxamic acid
P40926	MDH2	Inhibition of human recombinant carboxy-terminal his-tagged MDH-2 (20 to 338) expressed in Escherichia coli using oxaloacetic acid as substrate after 10 mins by UV endpoint analysis	A	2-(4-(2-(5-hydroxy-2-(4-methoxybenzylcarbamoyl)-4-oxo-4H-chromen-7-yloxy)ethyl)-2-methoxyphenylamino)-2-oxoacetic acid
P08238	HSP90AB1	Inhibition of HSP90 in human CL1-5 cells assessed as reduction of phosphorylated Akt after 16 hrs by Western blotting analysis	17-AAG	17-allylamino-17-demethoxygeldanamycin
P08238	HSP90AB1	Inhibition of HSP90 in human CL1-5 cells assessed as reduction of phosphorylated Akt after 16 hrs by Western blotting analysis	PBT-1	(1-((2-methoxyphenanthro[3/2-d][1/3]dioxol-5-yl)methyl)piperidin-4-yl)methanol
P08238	HSP90AB1	Inhibition of HSP90 in human CL1-5 cells assessed as reduction of phosphorylated Akt after 16 hrs by Western blotting analysis	PBT-1-6L	(1-((2-(2-(2-(2-(2-aminoethoxy)ethoxy)ethoxy)ethoxy)phenanthro[3/2-d][1/3]dioxol-5-yl)methyl)piperidin-4-yl)methanol dihydrochloride
P08238	HSP90AB1	Inhibition of HSP90 in human CL1-5 cells assessed as reduction of phosphorylated Akt after 16 hrs by Western blotting analysis	GA	Geldanamycin
P40926	MDH2	Competitive inhibition of MDH2 (unknown origin) using varying NADH level by oxaloacetate-dependent NADH oxidation based Lineweaver-Burk plot	LW6	3-[2-(4-Adamantan-1-yl-phenoxy)-acetylamino]-4-hydroxy-benzoic acid methyl ester
P40926	MDH2	Competitive inhibition of MDH2 (unknown origin) using varying NADH level by oxaloacetate-dependent NADH oxidation based Lineweaver-Burk plot	4e	3-[2-(4-Adamantan-1-yl-phenoxy)-acetylamino]-4-hydroxy-benzoic acid prop-2-ynyl ester
P40926	MDH2	Competitive inhibition of MDH2 (unknown origin) using varying NADH level by oxaloacetate-dependent NADH oxidation based Lineweaver-Burk plot	4f	4-Hydroxy-3-(2-phenoxy-acetylamino)-benzoic acid prop-2-ynyl ester
P40926	MDH2	Competitive inhibition of MDH2 (unknown origin) using varying NADH level by oxaloacetate-dependent NADH oxidation based Lineweaver-Burk plot	4g	2-(4-Adamantan-1-yl-phenoxy)-N-[3-(4-prop-2-ynyloxy-benzoyl)-phenyl]-acetamide
P40926	MDH2	Competitive inhibition of MDH2 (unknown origin) using varying NADH level by oxaloacetate-dependent NADH oxidation based Lineweaver-Burk plot	4h	3-(4-Adamantan-1-yl-phenoxy)-N-[3-(4-prop-2-ynyloxy-benzoyl)-phenyl]-acrylamide
P40926	MDH2	Competitive inhibition of MDH2 (unknown origin) using varying NADH level by oxaloacetate-dependent NADH oxidation based Lineweaver-Burk plot	4i	3-{4-[(2-Hydroxy-5-prop-2-ynyloxycarbonyl-phenylcarbamoyl)-methoxy]-phenyl}-adamantane-1-carboxylic acid 4-(3-trifluoromethyl-3H-diazirin-3-yl)-benzyl ester
P40926	MDH2	Competitive inhibition of MDH2 (unknown origin) using varying NADH level by oxaloacetate-dependent NADH oxidation based Lineweaver-Burk plot	4j	3-(4-Prop-2-ynyloxy-phenyl)-adamantane-1-carboxylic acid 4-(3-trifluoromethyl-3H-diazirin-3-yl)-benzyl ester
P40926	MDH2	Competitive inhibition of MDH2 (unknown origin) using varying NADH level by oxaloacetate-dependent NADH oxidation based Lineweaver-Burk plot	4a	3-{2-[4-Adamantan-1-yl-2-(3-trifluoromethyl-3H-diazirin-3-yl)-phenoxy]-acetylamino}-4-hydroxy-benzoic acid prop-2-ynyl ester
P40926	MDH2	Competitive inhibition of MDH2 (unknown origin) using varying NADH level by oxaloacetate-dependent NADH oxidation based Lineweaver-Burk plot	4b	4-Hydroxy-3-{2-[2-(3-trifluoromethyl-3H-diazirin-3-yl)-phenoxy]-acetylamino}-benzoic acid prop-2-ynyl ester
P08238	HSP90AB1	Inhibition of HSP90 (unknown origin)	Geldanamycin	Geldanamycin
P08238	HSP90AB1	Inhibition of HSP90 (unknown origin)	7	Radicicol D
P08238	HSP90AB1	Inhibition of HSP90 (unknown origin)	Psammaplin A	Psammaplin A
P08238	HSP90AB1	Inhibition of HSP90 (unknown origin)	Apicidin	Apicidin
P08238	HSP90AB1	Inhibition of HSP90 (unknown origin)	SAHA/ Vorinostat	Suberoylanilide hydroxamic acid
P08238	HSP90AB1	Inhibition of HSP90 (unknown origin)	1/ monorden	Radicicol
P08238	HSP90AB1	Inhibition of HSP90 (unknown origin)	2	Pochonin B
P08238	HSP90AB1	Inhibition of HSP90 (unknown origin)	3	Pochonin C
P08238	HSP90AB1	Inhibition of HSP90 (unknown origin)	4	Pochonin N
P08238	HSP90AB1	Inhibition of HSP90 (unknown origin)	5	Radicicol B
P08238	HSP90AB1	Inhibition of HSP90 (unknown origin)	6	Radicicol C
P62937	PPIA	Inhibition of Cy5-labeled cyclosporin A binding to full length recombinant human N-terminal His8-tagged Cyclophilin A (1 to 169 residues) expressed in Escherichia coli BL21(DE3) after 30 mins by TR-FRET assay	SFA	Sanglifehrin A
P62937	PPIA	Inhibition of Cy5-labeled cyclosporin A binding to full length recombinant human N-terminal His8-tagged Cyclophilin A (1 to 169 residues) expressed in Escherichia coli BL21(DE3) after 30 mins by TR-FRET assay	1	(E)-(2R/5S/11S/14S)-14-Isopropyl-2/11-dimethyl-3-oxa-9/12/15/28-tetraaza-tricyclo[21.3.1.1(5/9)]octacosa-1(26)/21/23(27)/24-tetraene-4/10/13/16-tetraone
P62937	PPIA	Inhibition of Cy5-labeled cyclosporin A binding to full length recombinant human N-terminal His8-tagged Cyclophilin A (1 to 169 residues) expressed in Escherichia coli BL21(DE3) after 30 mins by TR-FRET assay	2	(E)-(2R/5S/11S/14S/17R/18R)-14-Isopropyl-17-methoxy-2/11/18-trimethyl-3-oxa-9/12/15/28-tetraaza-tricyclo[21.3.1.1(5/9)]octacosa-1(26)/21/23(27)/24-tetraene-4/10/13/16-tetraone
P62937	PPIA	Inhibition of Cy5-labeled cyclosporin A binding to full length recombinant human N-terminal His8-tagged Cyclophilin A (1 to 169 residues) expressed in Escherichia coli BL21(DE3) after 30 mins by TR-FRET assay	4	(5(3)S/2R/7S/10S/13R/14R/E)-10-Isopropyl-14-methoxy-2/7/13-trimethyl-5(1)/5(2)/5(3)/5(4)/5(5)/5(6)-hexahydro-3-oxa-8/11-diaza-1(6/3)-isoquinolina-5(3/1)-pyridazinacyclohexadecaphan-15-ene-4/6/9/12-tetraone
P62937	PPIA	Inhibition of Cy5-labeled cyclosporin A binding to full length recombinant human N-terminal His8-tagged Cyclophilin A (1 to 169 residues) expressed in Escherichia coli BL21(DE3) after 30 mins by TR-FRET assay	5	(5(3)S/2R/7S/10S/E)-10-Isopropyl-2/7-dimethyl-5(1)/5(2)/5(3)/5(4)/5(5)/5(6)-hexahydro-3-oxa-8/11-diaza-1(6/3)-isoquinolina-5(3/1)-pyridazinacyclohexadecaphan-15-ene-4/6/9/12-tetraone
P62937	PPIA	Inhibition of Cy5-labeled cyclosporin A binding to full length recombinant human N-terminal His8-tagged Cyclophilin A (1 to 169 residues) expressed in Escherichia coli BL21(DE3) after 30 mins by TR-FRET assay	6	(5(3)S/2R/7S/10S/E)-10-Isopropyl-2/7-dimethyl-5(1)/5(2)/5(3)/5(4)/5(5)/5(6)-hexahydro-3-oxa-8/11-diaza-1(6/3)-isoquinolina-5(3/1)-pyridazinacycloheptadecaphan-16-ene-4/6/9/12-tetraone
P62937	PPIA	Inhibition of Cy5-labeled cyclosporin A binding to full length recombinant human N-terminal His8-tagged Cyclophilin A (1 to 169 residues) expressed in Escherichia coli BL21(DE3) after 30 mins by TR-FRET assay	7	(5(3)S/2R/7S/10S/E)-10-Isopropyl-2/7-dimethyl-5(1)/5(2)/5(3)/5(4)/5(5)/5(6)-hexahydro-3-oxa-8/11-diaza-1(6/3)-isoquinolina-5(3/1)-pyridazinacyclooctadecaphan-17-ene-4/6/9/12-tetraone
P62937	PPIA	Inhibition of Cy5-labeled cyclosporin A binding to full length recombinant human N-terminal His8-tagged Cyclophilin A (1 to 169 residues) expressed in Escherichia coli BL21(DE3) after 30 mins by TR-FRET assay	8	(5(3)S/2R/7S/10S/E)-10-Isopropyl-2/7-dimethyl-5(1)/5(2)/5(3)/5(4)/5(5)/5(6)-hexahydro-3-oxa-8/11-diaza-1(6/3)-isoquinolina-5(3/1)-pyridazinacyclopentadecaphan-14-ene-4/6/9/12-tetraone
P62937	PPIA	Inhibition of Cy5-labeled cyclosporin A binding to full length recombinant human N-terminal His8-tagged Cyclophilin A (1 to 169 residues) expressed in Escherichia coli BL21(DE3) after 30 mins by TR-FRET assay	9	(5(3)S/2R/7S/10S)-10-Isopropyl-2/7-dimethyl-5(1)/5(2)/5(3)/5(4)/5(5)/5(6)-hexahydro-3-oxa-8/11-diaza-1(6/3)-isoquinolina-5(3/1)-pyridazinacyclopentadecaphan-4/6/9/12-tetraone
P62937	PPIA	Inhibition of Cy5-labeled cyclosporin A binding to full length recombinant human N-terminal His8-tagged Cyclophilin A (1 to 169 residues) expressed in Escherichia coli BL21(DE3) after 30 mins by TR-FRET assay	18	(1(3)S/4R/11S/14S/E)-11-Isopropyl-4/14-dimethyl-1(1)/1(2)/1(3)/1(4)/1(5)/1(6)-hexahydro-3-oxa-10/13-diaza-1(3/1)-pyridazina-5(2/7)-naphthalenacyclopentadecaphan-6-ene-2/9/12/15-tetraone
P62937	PPIA	Inhibition of Cy5-labeled cyclosporin A binding to full length recombinant human N-terminal His8-tagged Cyclophilin A (1 to 169 residues) expressed in Escherichia coli BL21(DE3) after 30 mins by TR-FRET assay	19	(5(3)S/2R/7S/10S/E)-10-Isopropyl-2/7-dimethyl-5(1)/5(2)/5(3)/5(4)/5(5)/5(6)-hexahydro-3-oxa-8/11-diaza-1(2/7)-quinolina-5(3/1)-pyridazinacyclopentadecaphan-14-ene-4/6/9/12-tetraone
P62937	PPIA	Inhibition of Cy5-labeled cyclosporin A binding to full length recombinant human N-terminal His8-tagged Cyclophilin A (1 to 169 residues) expressed in Escherichia coli BL21(DE3) after 30 mins by TR-FRET assay	20	(5(3)S/2R/7S/10S/E)-10-Isopropyl-2/7/13/13-tetramethyl-5(1)/5(2)/5(3)/5(4)/5(5)/5(6)-hexahydro-3-oxa-8/11-diaza-1(2/7)-quinolina-5(3/1)-pyridazinacyclopentadecaphan-14-ene-4/6/9/12-tetraone
P62937	PPIA	Inhibition of Cy5-labeled cyclosporin A binding to full length recombinant human N-terminal His8-tagged Cyclophilin A (1 to 169 residues) expressed in Escherichia coli BL21(DE3) after 30 mins by TR-FRET assay	21	(5(3)S/2R/7S/10S/E)-10-Isopropyl-2/7/13/13-tetramethyl-5(1)/5(2)/5(3)/5(4)/5(5)/5(6)-hexahydro-3-oxa-8/11-diaza-1(6/3)-isoquinolina-5(3/1)-pyridazinacyclopentadecaphan-14-ene-4/6/9/12-tetraone
P62937	PPIA	Inhibition of Cy5-labeled cyclosporin A binding to full length recombinant human N-terminal His8-tagged Cyclophilin A (1 to 169 residues) expressed in Escherichia coli BL21(DE3) after 30 mins by TR-FRET assay	34	(5(3)S/2R/7S/10S/E)-10-Isopropyl-2/7/13/13-tetramethyl-5(1)/5(2)/5(3)/5(4)/5(5)/5(6)-hexahydro-11-oxa-3/8-diaza-1(2/7)-quinolina-5(3/1)-pyridazinacyclopentadecaphan-14-ene-4/6/9/12-tetraone
P62937	PPIA	Inhibition of Cy5-labeled cyclosporin A binding to full length recombinant human N-terminal His8-tagged Cyclophilin A (1 to 169 residues) expressed in Escherichia coli BL21(DE3) after 30 mins by TR-FRET assay	35	(5(3)S/2R/7S/10S/E)-10-Isopropyl-2/7/13/13-tetramethyl-5(1)/5(2)/5(3)/5(4)/5(5)/5(6)-hexahydro-11-oxa-3/8-diaza-1(6/3)-isoquinolina-5(3/1)-pyridazinacyclopentadecaphan-14-ene-4/6/9/12-tetraone
P62937	PPIA	Inhibition of Cy5-labeled cyclosporin A binding to full length recombinant human N-terminal His8-tagged Cyclophilin A (1 to 169 residues) expressed in Escherichia coli BL21(DE3) after 30 mins by TR-FRET assay	3	(2R/3S/7S/10S/E)-10-Isopropyl-2/7-dimethylspiro[11-oxa-3/8-diaza-1(2/7)-quinolina-5(3/1)-pyridazinacyclopentadecaphanene-13/5\-[1
P62937	PPIA	Inhibition of Cy5-labeled cyclosporin A binding to full length recombinant human N-terminal His8-tagged Cyclophilin A (1 to 169 residues) expressed in Escherichia coli BL21(DE3) after 30 mins by TR-FRET assay	47/ Major isomer	(2\R
P62937	PPIA	Inhibition of Cy5-labeled cyclosporin A binding to full length recombinant human N-terminal His8-tagged Cyclophilin A (1 to 169 residues) expressed in Escherichia coli BL21(DE3) after 30 mins by TR-FRET assay	48/ Minor isomer	(2\R
P62937	PPIA	Inhibition of Cy5-labeled cyclosporin A binding to full length recombinant human N-terminal His8-tagged Cyclophilin A (1 to 169 residues) expressed in Escherichia coli BL21(DE3) after 30 mins by TR-FRET assay	49/ Trans isomer	trans-(1r/2\R
P62937	PPIA	Inhibition of Cy5-labeled cyclosporin A binding to full length recombinant human N-terminal His8-tagged Cyclophilin A (1 to 169 residues) expressed in Escherichia coli BL21(DE3) after 30 mins by TR-FRET assay	50	(2\R
P62937	PPIA	Inhibition of Cy5-labeled cyclosporin A binding to full length recombinant human N-terminal His8-tagged Cyclophilin A (1 to 169 residues) expressed in Escherichia coli BL21(DE3) after 30 mins by TR-FRET assay	51	(2\R
P62937	PPIA	Inhibition of Cy5-labeled cyclosporin A binding to full length recombinant human N-terminal His8-tagged Cyclophilin A (1 to 169 residues) expressed in Escherichia coli BL21(DE3) after 30 mins by TR-FRET assay	53	(2R/3S/7S/10S/E)-10-Isopropyl-2/7-dimethylspiro[11-oxa-3/8-diaza-1(2/7)-quinolina-5(3/1)-pyridazinacyclopentadecaphanene-13/6\-[1
P62937	PPIA	Inhibition of Cy5-labeled cyclosporin A binding to full length recombinant human N-terminal His8-tagged Cyclophilin A (1 to 169 residues) expressed in Escherichia coli BL21(DE3) after 30 mins by TR-FRET assay	54	(5(3)S/2R/7S/10S/E)-13/13-Bis(hydroxymethyl)-10-isopropyl-2/7-dimethyl-5(1)/5(2)/5(3)/5(4)/5(5)/5(6)-hexahydro-11-oxa-3/8-diaza-1-(2/7)-quinolina-5(3/1)-pyridazinacyclopentadecaphan-14-ene-4/6/9/12-tetraone
P05091	ALDH2	Inhibition of human ALDH2 using propionaldehyde as substrate preincubated for 2 mins followed by substrate addition by spectrophotometry in presence of NAD+	11/ BBV-138984	5-chloro-1-[(2E)-3-phenylprop-2-en-1-yl]-2/3-dihydro-1H-indole-2/3-dione
P05091	ALDH2	Inhibition of human ALDH2 using propionaldehyde as substrate preincubated for 2 mins followed by substrate addition by spectrophotometry in presence of NAD+	12	1-(4-morpholinylmethyl)-1H-indole-2/3-dione
P05091	ALDH2	Inhibition of human ALDH2 using propionaldehyde as substrate preincubated for 2 mins followed by substrate addition by spectrophotometry in presence of NAD+	13	1-[(4-methyl-1-piperazinyl)methyl]-1H-indole-2/3-dione
P05091	ALDH2	Inhibition of human ALDH2 using propionaldehyde as substrate preincubated for 2 mins followed by substrate addition by spectrophotometry in presence of NAD+	14	1-[(4-benzyl-1-piperazinyl)methyl]-1H-indole-2/3-dione
P05091	ALDH2	Inhibition of human ALDH2 using propionaldehyde as substrate preincubated for 2 mins followed by substrate addition by spectrophotometry in presence of NAD+	6	1-(2-phenylethyl)-1H-indole-2/3-dione
P05091	ALDH2	Inhibition of human ALDH2 using propionaldehyde as substrate preincubated for 2 mins followed by substrate addition by spectrophotometry in presence of NAD+	7	5-chloro-1-(2-phenylethyl)-1H-indole-2/3-dione
P05091	ALDH2	Inhibition of human ALDH2 using propionaldehyde as substrate preincubated for 2 mins followed by substrate addition by spectrophotometry in presence of NAD+	8	5-bromo-1-(2-phenylethyl)-1H-indole-2/3-dione
P05091	ALDH2	Inhibition of human ALDH2 using propionaldehyde as substrate preincubated for 2 mins followed by substrate addition by spectrophotometry in presence of NAD+	9	1-(3-phenylpropyl)-1H-indole-2/3-dione
P05091	ALDH2	Inhibition of human ALDH2 using propionaldehyde as substrate preincubated for 2 mins followed by substrate addition by spectrophotometry in presence of NAD+	10	1-(3-phenyl-2-propen-1-yl)-1H-indole-2/3-dione
P05091	ALDH2	Inhibition of human ALDH2 using propionaldehyde as substrate preincubated for 2 mins followed by substrate addition by spectrophotometry in presence of NAD+	1	7-bromo-5-methyl-1H-indole-2/3-dione
P05091	ALDH2	Inhibition of human ALDH2 using propionaldehyde as substrate preincubated for 2 mins followed by substrate addition by spectrophotometry in presence of NAD+	2	1-pentyl-2/3-dihydro-1Hindole-2/3-dione
P05091	ALDH2	Inhibition of human ALDH2 using propionaldehyde as substrate preincubated for 2 mins followed by substrate addition by spectrophotometry in presence of NAD+	3	1-benzyl-2/3-dihydro-1Hindole-2/3-dione
P05091	ALDH2	Inhibition of human ALDH2 using propionaldehyde as substrate preincubated for 2 mins followed by substrate addition by spectrophotometry in presence of NAD+	4	1-benzyl-5-chloro-2/3-dihydro-1H-indole-2/3-dione
P05091	ALDH2	Inhibition of human ALDH2 using propionaldehyde as substrate preincubated for 2 mins followed by substrate addition by spectrophotometry in presence of NAD+	5	1-benzyl-5-bromo-1H-indole-2/3-dione
P05091	ALDH2	Inhibition of human ALDH2 using propionaldehyde as substrate preincubated for 2 mins followed by substrate addition by spectrophotometry in presence of NAD+	20	1-{[4-(1/3-benzodioxol-5-ylmethyl)-1-piperazinyl]methyl}-1H-indole-2/3-dione
P05091	ALDH2	Inhibition of human ALDH2 using propionaldehyde as substrate preincubated for 2 mins followed by substrate addition by spectrophotometry in presence of NAD+	21	1-{[4-(1/3-benzodioxol-5-ylmethyl)-1-piperazinyl]methyl}-5-bromo-1H-indole-2/3-dione
P05091	ALDH2	Inhibition of human ALDH2 using propionaldehyde as substrate preincubated for 2 mins followed by substrate addition by spectrophotometry in presence of NAD+	22	1/1\-[1
P05091	ALDH2	Inhibition of human ALDH2 using propionaldehyde as substrate preincubated for 2 mins followed by substrate addition by spectrophotometry in presence of NAD+	16	1-{[4-(4-fluorobenzyl)-1-piperazinyl]methyl}-1H-indole-2/3-dione
P05091	ALDH2	Inhibition of human ALDH2 using propionaldehyde as substrate preincubated for 2 mins followed by substrate addition by spectrophotometry in presence of NAD+	17	1-{[4-(3-fluorobenzyl)-1-piperazinyl]methyl}-1H-indole-2/3-dione
P05091	ALDH2	Inhibition of human ALDH2 using propionaldehyde as substrate preincubated for 2 mins followed by substrate addition by spectrophotometry in presence of NAD+	18	1-{[4-(3-chlorobenzyl)-1-piperazinyl]methyl}-1H-indole-2/3-dion
P05091	ALDH2	Inhibition of human ALDH2 using propionaldehyde as substrate preincubated for 2 mins followed by substrate addition by spectrophotometry in presence of NAD+	19	1-{[4-(3-methoxybenzyl)-1-piperazinyl]-methyl}-1H-indole-2/3-dione
P05091	ALDH2	Inhibition of human ALDH2 using propionaldehyde as substrate preincubated for 2 mins followed by substrate addition by spectrophotometry in presence of NAD+	15	1-{[4-(2-fluorobenzyl)-1-piperazinyl]methyl}-1H-indole-2/3-dione
P08238	HSP90AB1	Inhibition of HSP90 (unknown origin)	Naringin	Naringin
P08238	HSP90AB1	Inhibition of HSP90 (unknown origin)	Quercitrin	Quercitrin
P08238	HSP90AB1	Inhibition of HSP90 (unknown origin)	Rosmarinic acid	Rosmarinic acid
P08238	HSP90AB1	Inhibition of HSP90 (unknown origin)	Rutin	Rutin
P08238	HSP90AB1	Inhibition of HSP90 (unknown origin)	Sinapinic acid	Sinapinic acid
P08238	HSP90AB1	Inhibition of HSP90 (unknown origin)	Trans-chalcone	trans-chalcone
P08238	HSP90AB1	Inhibition of HSP90 (unknown origin)	Table S2/ 41	2-(4/5-Dihydroxy-3-oxo-2/3-dihydrofuran-2-yl)-2-hydroxyethyl palmitate
P08238	HSP90AB1	Inhibition of HSP90 (unknown origin)	Table S2/ 42	5-(2/2-Dimethyl-[1/3]dioxolan-4-yl)-3/4-dihydroxy-5H-furan-2-one
P08238	HSP90AB1	Inhibition of HSP90 (unknown origin)	Table S2/ 43	Acetic acid 2-acetoxy-1-(3/4-dihydroxy-5-oxo-2/5-dihydro-furan-2-yl)-ethyl ester
P08238	HSP90AB1	Inhibition of HSP90 (unknown origin)	Ghavamiol	Ghavamiol
P08238	HSP90AB1	Inhibition of HSP90 (unknown origin)	GHIL	D-gluconhydroximo-1/5-lactam
P08238	HSP90AB1	Inhibition of HSP90 (unknown origin)	Aesculetin	Aesculetin
P08238	HSP90AB1	Inhibition of HSP90 (unknown origin)	Chinic acid	Chinic acid
P08238	HSP90AB1	Inhibition of HSP90 (unknown origin)	Dihydrocaffeic acid	Dihydrocaffeic acid
P08238	HSP90AB1	Inhibition of HSP90 (unknown origin)	Table S2/ 49	2/3-Dihydroxybenzoic acid
P08238	HSP90AB1	Inhibition of HSP90 (unknown origin)	Table S2/ 50	3/4-Dihydroxybenzoic acid
P08238	HSP90AB1	Inhibition of HSP90 (unknown origin)	Ferulic acid	Ferulic acid
P08238	HSP90AB1	Inhibition of HSP90 (unknown origin)	Isoferulic acid	Isoferulic acid
P08238	HSP90AB1	Inhibition of HSP90 (unknown origin)	Caffeic acid	Caffeic acid
P08238	HSP90AB1	Inhibition of HSP90 (unknown origin)	Scopoletin	Scopoletin
P08238	HSP90AB1	Inhibition of HSP90 (unknown origin)	Ascorbic Acid	Ascorbic Acid
P08238	HSP90AB1	Inhibition of HSP90 (unknown origin)	Table S1/ 5/ acarviostatin III03	(2S/3R/4R/5S/6R)-5-[(2R/3R/4R/5S/6R)-5-[(2R/3R/4R/5S/6R)-5-[(2R/3R/4R/5S/6R)-5-[(2R/3R/4S/5S/6R)-5-[[(1S/4R/5R/6S)-4-[(2S/3R/4R/5S/6R)-5-[(2R/3R/4S/5S/6R)-5-[[(1S/4R/5R/6S)-4-[(2S/3R/4R/5S/6R)-5-[(2R/3R/4S/5S/6R)-3/4-dihydroxy-6-methyl-5-[[(1S/4R/5S/6S)-4/5/6-trihydroxy-3-(hydroxymethyl)cyclohex-2-en-1-yl]amino]tetrahydropyran-2-yl]oxy-3/4-dihydroxy-6-(hydroxymethyl)tetrahydropyran-2-yl]oxy-5/6-d…
P08238	HSP90AB1	Inhibition of HSP90 (unknown origin)	Table S1/ 5/ acarviostatin IV03	(2S/3R/4R/5S/6R)-5-[(2R/3R/4R/5S/6R)-5-[(2R/3R/4R/5S/6R)-5-[(2R/3R/4R/5S/6R)-5-[(2R/3R/4S/5S/6R)-5-[[(1S/4R/5R/6S)-4-[(2S/3R/4R/5S/6R)-5-[(2R/3R/4S/5S/6R)-5-[[(1S/4R/5R/6S)-4-[(2S/3R/4R/5S/6R)-5-[(2R/3R/4S/5S/6R)-5-[[(1S/4R/5R/6S)-4-[(2S/3R/4R/5S/6R)-5-[(2R/3R/4S/5S/6R)-3/4-dihydroxy-6-methyl-5-[[(1S/4R/5S/6S)-4/5/6-trihydroxy-3-(hydroxymethyl)cyclohex-2-en-1-yl]amino]tetrahydropyran-2-yl]oxy-3/4…
P08238	HSP90AB1	Inhibition of HSP90 (unknown origin)	acarbose	acarbose
P08238	HSP90AB1	Inhibition of HSP90 (unknown origin)	1	(1Z/2E/N\E)-benzyl N\/2-bis(3-formyl-2-hydroxy-5-methylbenzylidene)hydrazinecarbohydrazonothioate
P08238	HSP90AB1	Inhibition of HSP90 (unknown origin)	2	4-(2-(4-hydroxyphenylamino)thiazol-4-yl)benzene-1/3-diol
P08238	HSP90AB1	Inhibition of HSP90 (unknown origin)	3	2/2\-(2-hydroxy-5-methyl-1
P08238	HSP90AB1	Inhibition of HSP90 (unknown origin)	4	6/6\-(4
P08238	HSP90AB1	Inhibition of HSP90 (unknown origin)	6	1-(2-((5-(2-fluorophenyl)furan-2-yl)methylamino)ethylamino)propan-2-ol
P08238	HSP90AB1	Inhibition of HSP90 (unknown origin)	7	2-(1H-benzo[d]imidazol-1-yl)-1-(5-ethyl-2/4-dihydroxyphenyl)ethanone
P08238	HSP90AB1	Inhibition of HSP90 (unknown origin)	8	1-(3-methoxyphenyl)-3-(6-oxo-4-((pyridin-2-ylthio)methyl)-1/6-dihydropyrimidin-2-yl)guanidine
P08238	HSP90AB1	Inhibition of HSP90 (unknown origin)	9	4-(2-(1-(2/4-dihydroxyphenyl)ethylidene)hydrazinyl)-4-oxo-N-o-tolylbutanamide
P08238	HSP90AB1	Inhibition of HSP90 (unknown origin)	10	4-(4-(2/4-dihydroxyphenyl)thiazol-2-ylamino)benzoic acid
P08238	HSP90AB1	Inhibition of HSP90 (unknown origin)	11	4-(4-(2/4-dihydroxyphenyl)thiazol-2-ylamino)-2-hydroxybenzoic acid
P08238	HSP90AB1	Inhibition of HSP90 (unknown origin)	12	5-(4-(2/4-dihydroxyphenyl)thiazol-2-ylamino)-2-hydroxybenzoic acid
P08238	HSP90AB1	Inhibition of HSP90 (unknown origin)	13	4-(4-(2/4-dihydroxyphenyl)thiazol-2-ylamino)benzenesulfonamide
P08238	HSP90AB1	Inhibition of HSP90 (unknown origin)	14	4-(2-(4-(dimethylamino)phenylamino)thiazol-4-yl)benzene-1/3-diol
P08238	HSP90AB1	Inhibition of HSP90 (unknown origin)	15	1-(3-(4-(2/4-dihydroxyphenyl)thiazol-2-ylamino)phenyl)ethanone
P08238	HSP90AB1	Inhibition of HSP90 (unknown origin)	16	4-(3-(2/4-dihydroxyphenyl)-5-methyl-1H-pyrazol-4-yloxy)benzoic acid
P08238	HSP90AB1	Inhibition of HSP90 (unknown origin)	17	4-(benzo[d][1/3]dioxol-5-yl)-3-(5-ethyl-2/4-dihydroxyphenyl)-1H-pyrazole-5-carboxylic acid
P08238	HSP90AB1	Inhibition of HSP90 (unknown origin)	18	5-(5-chloro-2-hydroxybenzylidene)-3-(3-nitrobenzyl)thiazolidine-2/4-dione
P08238	HSP90AB1	Inhibition of HSP90 (unknown origin)	19	3-(5-(2-hydroxybenzylidene)-4-oxo-2-thioxothiazolidin-3-yl)benzoic acid
P08238	HSP90AB1	Inhibition of HSP90 (unknown origin)	20	3-(5-(5-bromo-2-hydroxy-3-methoxybenzylidene)-4-oxo-4/5-dihydrothiazol-2-ylamino)benzoic acid
P08238	HSP90AB1	Inhibition of HSP90 (unknown origin)	21	2-(4-acetylpiperazin-1-yl)-5-(2-hydroxybenzylidene)thiazol-4(5H)-one
P08238	HSP90AB1	Inhibition of HSP90 (unknown origin)	22	4-(4-(4-hydroxyphenyl)thiazol-2-ylamino)phenol
P08238	HSP90AB1	Inhibition of HSP90 (unknown origin)	23	4-(4-p-tolylthiazol-2-ylamino)phenol
P08238	HSP90AB1	Inhibition of HSP90 (unknown origin)	24	4-(4-(4-chlorophenyl)thiazol-2-ylamino)phenol
P08238	HSP90AB1	Inhibition of HSP90 (unknown origin)	25	4-(4-phenylthiazol-2-ylamino)phenol
P08238	HSP90AB1	Inhibition of HSP90 (unknown origin)	26	2-(2-(4-methoxyphenylamino)thiazol-4-yl)phenol
P08238	HSP90AB1	Inhibition of HSP90 (unknown origin)	27	N1-(4-(2/4-dichlorophenyl)thiazol-2-yl)benzene-1/4-diamine
P08238	HSP90AB1	Inhibition of HSP90 (unknown origin)	Table S1/ 3	(2S/3R/4R/5S/6R)-5-((2R/3R/4S/5S/6R)-5-((3R/4R/5R/6S)-4-((2S/3R/4R/5S/6R)-3/4-dihydroxy-6-(hydroxymethyl)-5-((2R/3R/4S/5S/6R)-3/4/5-trihydroxy-6-(hydroxymethyl)tetrahydro-2H-pyran-2-yloxy)tetrahydro-2H-pyran-2-yloxy)-5/6-dihydroxy-3-(hydroxymethyl)cyclohex-1-enylamino)-3/4-dihydroxy-6-methyltetrahydro-2H-pyran-2-yloxy)-6-(hydroxymethyl)tetrahydro-2H-pyran-2/3/4-triol
P08238	HSP90AB1	Inhibition of HSP90 (unknown origin)	Table S1/ 4	5-(5-(5-(4-(3/4-dihydroxy-6-(hydroxymethyl)-5-(3/4/5-trihydroxy-6-(hydroxymethyl)tetrahydro-2H-pyran-2-yloxy)tetrahydro-2H-pyran-2-yloxy)-5/6-dihydroxy-3-(hydroxymethyl)cyclohex-2-enylamino)-3/4-dihydroxy-6-methyltetrahydro-2H-pyran-2-yloxy)-3/4-dihydroxy-6-(hydroxymethyl)tetrahydro-2H-pyran-2-yloxy)-6-(hydroxymethyl)tetrahydro-2H-pyran-2/3/4-triol
P08238	HSP90AB1	Inhibition of HSP90 (unknown origin)	Table S1/ 5/ acarviostatin II03	(2S/3R/4R/5S/6R)-5-[(2R/3R/4R/5S/6R)-5-[(2R/3R/4R/5S/6R)-5-[(2R/3R/4R/5S/6R)-5-[(2R/3R/4S/5S/6R)-5-[[(1S/4R/5R/6S)-4-[(2S/3R/4R/5S/6R)-5-[(2R/3R/4S/5S/6R)-3/4-dihydroxy-6-methyl-5-[[(1S/4R/5S/6S)-4/5/6-trihydroxy-3-(hydroxymethyl)cyclohex-2-en-1-yl]amino]tetrahydropyran-2-yl]oxy-3/4-dihydroxy-6-(hydroxymethyl)tetrahydropyran-2-yl]oxy-5/6-dihydroxy-3-(hydroxymethyl)cyclohex-2-en-1-yl]amino]-3/4-di…
P08238	HSP90AB1	Inhibition of HSP90 (unknown origin)	Table S1/ 6	5-(5-(4-(5-(3/4-dihydroxy-6-methyl-5-(4/5/6-trihydroxy-3-(hydroxymethyl)cyclohex-2-enylamino)tetrahydro-2H-pyran-2-yloxy)-3/4-dihydroxy-6-(hydroxymethyl)tetrahydro-2H-pyran-2-yloxy)-5/6-dihydroxy-3-(hydroxymethyl)cyclohex-2-enylamino)-3/4-dihydroxy-6-methyltetrahydro-2H-pyran-2-yloxy)-6-(hydroxymethyl)tetrahydro-2H-pyran-2/3/4-triol
P08238	HSP90AB1	Inhibition of HSP90 (unknown origin)	Table S1/ 7	6-((5-(5-(4-(3/4-dihydroxy-6-(hydroxymethyl)-5-(3/4/5-trihydroxy-6-(hydroxymethyl)tetrahydro-2H-pyran-2-yloxy)tetrahydro-2H-pyran-2-yloxy)-5/6-dihydroxy-3-(hydroxymethyl)cyclohex-2-enylamino)-3/4-dihydroxy-6-methyltetrahydro-2H-pyran-2-yloxy)-3/4-dihydroxy-6-(hydroxymethyl)tetrahydro-2H-pyran-2-yloxy)methyl)tetrahydro-2H-pyran-2/3/4/5-tetraol
P08238	HSP90AB1	Inhibition of HSP90 (unknown origin)	Table S1/ 8	1/2/3/4/6-pentagalloyl-beta-D-glucose
P08238	HSP90AB1	Inhibition of HSP90 (unknown origin)	Iso-acarbose	Iso-acarbose
P08238	HSP90AB1	Inhibition of HSP90 (unknown origin)	PTS-G-TH	alpha-Acarviosinyl-1/4-alpha-D-glucopyranosyl-1/6-D-glucopyranosylidene-spiro-thiohydantoin
P08238	HSP90AB1	Inhibition of HSP90 (unknown origin)	Montbretin A	Montbretin A
P08238	HSP90AB1	Inhibition of HSP90 (unknown origin)	Montbretin B	Montbretin B
P08238	HSP90AB1	Inhibition of HSP90 (unknown origin)	Montbretin C	Montbretin C
P08238	HSP90AB1	Inhibition of HSP90 (unknown origin)	Acarviosine-glucose	Acarviosine-glucose
P08238	HSP90AB1	Inhibition of HSP90 (unknown origin)	G3F/5FIdoF	2-(2/6-difluoro-4/5-dihydroxy-2-(hydroxymethyl)tetrahydro-2H-pyran-3-yloxy)-6-(hydroxymethyl)tetrahydro-2H-pyran-3/4/5-triol
P08238	HSP90AB1	Inhibition of HSP90 (unknown origin)	MeG2F/5FIdoF	2-(6-(2/6-difluoro-4/5-dihydroxy-2-(hydroxymethyl)tetrahydro-2H-pyran-3-yloxy)-4/5-dihydroxy-2-(hydroxymethyl)tetrahydro-2H-pyran-3-yloxy)-6-(hydroxymethyl)tetrahydro-2H-pyran-3/4/5-triol
P08238	HSP90AB1	Inhibition of HSP90 (unknown origin)	(-)-Catechin	(-)-Catechin
P08238	HSP90AB1	Inhibition of HSP90 (unknown origin)	Table S2/ 18	5-(2/2-Dimethyl-1/3-dioxolan-4-yl)-3-hydroxy-4-methoxyfuran-2(5H)-one
P08238	HSP90AB1	Inhibition of HSP90 (unknown origin)	G2-GHIL	Maltosyl-alpha(1/4)-D-gluconhydroximo-1/5-lactam
P08238	HSP90AB1	Inhibition of HSP90 (unknown origin)	Aesculin	Aesculin
P08238	HSP90AB1	Inhibition of HSP90 (unknown origin)	Apigenin	Apigenin
P08238	HSP90AB1	Inhibition of HSP90 (unknown origin)	Arbutin	Arbutin
P08238	HSP90AB1	Inhibition of HSP90 (unknown origin)	MeG2-GHIL	4\-O-methyl-maltosyl-alpha(1
P08238	HSP90AB1	Inhibition of HSP90 (unknown origin)	Chrysin	Chrysin
P08238	HSP90AB1	Inhibition of HSP90 (unknown origin)	Cyanidinchloride	Cyanidinchloride
P08238	HSP90AB1	Inhibition of HSP90 (unknown origin)	Cynarin	Cynarin
P08238	HSP90AB1	Inhibition of HSP90 (unknown origin)	Table S2/ 27	3(3/4-Dimethoxyphenyl)-propanoic acid
P08238	HSP90AB1	Inhibition of HSP90 (unknown origin)	Epigallocatechin gallate	Epigallocatechin gallate
P08238	HSP90AB1	Inhibition of HSP90 (unknown origin)	(-)-Epicatechin	(-)-Epicatechin
P08238	HSP90AB1	Inhibition of HSP90 (unknown origin)	Isochlorogenic acid A	Isochlorogenic acid A
P08238	HSP90AB1	Inhibition of HSP90 (unknown origin)	Isoquercitrin	Isoquercitrin
P08238	HSP90AB1	Inhibition of HSP90 (unknown origin)	Luteolin-7-glucoside	Luteolin-7-glucoside
P08238	HSP90AB1	Inhibition of HSP90 (unknown origin)	Naringenin	Naringenin
P08238	HSP90AB1	Inhibition of HSP90 in human MCF7 cells assessed as induction of HSP90 client protein cRaf degradation after 24 hrs by Western blot analysis	16a	N-(6-Hydroxy-4-oxo-4H-chromen-2-yl)acetamide
P08238	HSP90AB1	Inhibition of HSP90 in human MCF7 cells assessed as induction of HSP90 client protein cRaf degradation after 24 hrs by Western blot analysis	16b	N-(6-Hydroxy-4-oxo-4H-chromen-2-yl)-4-methoxy-3-(3-methoxyphenyl)benzamide
P08238	HSP90AB1	Inhibition of HSP90 in human MCF7 cells assessed as induction of HSP90 client protein cRaf degradation after 24 hrs by Western blot analysis	17a	2-Acetamido-4-oxo-4H-chromen-6-yl acetate
P08238	HSP90AB1	Inhibition of HSP90 in human MCF7 cells assessed as induction of HSP90 client protein cRaf degradation after 24 hrs by Western blot analysis	17b	2-(4-Methoxy-3-(3-methoxyphenyl)benzamido)-4-oxo-4Hchromen-6-yl acetate
P08238	HSP90AB1	Inhibition of HSP90 in human MCF7 cells assessed as induction of HSP90 client protein cRaf degradation after 24 hrs by Western blot analysis	18a	N-(6-((2R/3R/4S/5R)-3/4-Dihydroxy-5-methoxy-6/6-dimethyl-tetrahydro-2H-pyran-2-yloxy)-4-oxo-4H-chromen-2-yl)acetamide
P08238	HSP90AB1	Inhibition of HSP90 in human MCF7 cells assessed as induction of HSP90 client protein cRaf degradation after 24 hrs by Western blot analysis	18b	N-(6-((2R/3R/4S/5R)-3/4-Dihydroxy-5-methoxy-6/6-dimethyl-tetrahydro-2H-pyran-2-yloxy)-4-oxo-4H-chromen-2-yl)-4-methoxy-3-(3-methoxyphenyl)benzamide
P08238	HSP90AB1	Inhibition of HSP90 in human MCF7 cells assessed as induction of HSP90 client protein cRaf degradation after 24 hrs by Western blot analysis	24a	N-(7-Hydroxy-4-oxo-4H-chromen-3-yl)acetamide
P08238	HSP90AB1	Inhibition of HSP90 in human MCF7 cells assessed as induction of HSP90 client protein cRaf degradation after 24 hrs by Western blot analysis	24b	N-(7-Hydroxy-4-oxo-4H-chromen-3-yl)-4-methoxy-3-(3-methoxyphenyl)benzamide
P08238	HSP90AB1	Inhibition of HSP90 in human MCF7 cells assessed as induction of HSP90 client protein cRaf degradation after 24 hrs by Western blot analysis	24c	N-(7-Hydroxy-8-methyl-4-oxo-4H-chromen-3-yl)acetamide
P08238	HSP90AB1	Inhibition of HSP90 in human MCF7 cells assessed as induction of HSP90 client protein cRaf degradation after 24 hrs by Western blot analysis	24d	N-(7-Hydroxy-8-methyl-4-oxo-4H-chromen-3-yl)-4-methoxy-3-(3-methoxyphenyl)benzamide
P08238	HSP90AB1	Inhibition of HSP90 in human MCF7 cells assessed as induction of HSP90 client protein cRaf degradation after 24 hrs by Western blot analysis	24e	N-(5/7-Dihydroxy-4-oxo-4H-chromen-3-yl)acetamide
P08238	HSP90AB1	Inhibition of HSP90 in human MCF7 cells assessed as induction of HSP90 client protein cRaf degradation after 24 hrs by Western blot analysis	24f	N-(5/7-Dihydroxy-4-oxo-4H-chromen-3-yl)-4-methoxy-3-(3-methoxyphenyl)benzamide
P08238	HSP90AB1	Inhibition of HSP90 in human MCF7 cells assessed as induction of HSP90 client protein cRaf degradation after 24 hrs by Western blot analysis	25a	3-Acetamido-4-oxo-4H-chromen-7-yl acetate
P08238	HSP90AB1	Inhibition of HSP90 in human MCF7 cells assessed as induction of HSP90 client protein cRaf degradation after 24 hrs by Western blot analysis	25b	3-(4-Methoxy-3-(3-methoxyphenyl)benzamido)-4-oxo-4H-chromen-7-yl acetate
P08238	HSP90AB1	Inhibition of HSP90 in human MCF7 cells assessed as induction of HSP90 client protein cRaf degradation after 24 hrs by Western blot analysis	25c	3-Acetamido-8-methyl-4-oxo-4H-chromen-7-yl acetate
P08238	HSP90AB1	Inhibition of HSP90 in human MCF7 cells assessed as induction of HSP90 client protein cRaf degradation after 24 hrs by Western blot analysis	25d	3-(4-Methoxy-3-(3-methoxyphenyl)benzamido)-8-methyl-4-oxo-4H-chromen-7-yl acetate
P08238	HSP90AB1	Inhibition of HSP90 in human MCF7 cells assessed as induction of HSP90 client protein cRaf degradation after 24 hrs by Western blot analysis	25e	3-Acetamido-5-hydroxy-4-oxo-4H-chromen-7-yl acetate
P08238	HSP90AB1	Inhibition of HSP90 in human MCF7 cells assessed as induction of HSP90 client protein cRaf degradation after 24 hrs by Western blot analysis	25f	5-Hydroxy-3-(4-methoxy-3-(3-methoxyphenyl)benzamido)-4-oxo-4H-chromen-7-yl acetate
P08238	HSP90AB1	Inhibition of HSP90 in human MCF7 cells assessed as induction of HSP90 client protein cRaf degradation after 24 hrs by Western blot analysis	26a	N-(7-((2R/3R/4S/5R)-3/4-Dihydroxy-5-methoxy-6/6-dimethyl-tetrahydro-2H-pyran-2-yloxy)-4-oxo-4H-chromen-3-yl)acetamide
P08238	HSP90AB1	Inhibition of HSP90 in human MCF7 cells assessed as induction of HSP90 client protein cRaf degradation after 24 hrs by Western blot analysis	26b	N-(7-((2R/3R/4S/5R)-3/4-Dihydroxy-5-methoxy-6/6-dimethyl-tetrahydro-2H-pyran-2-yloxy)-4-oxo-4H-chromen-3-yl)-4-methoxy-3-(3-methoxylphenyl)benzamide
P08238	HSP90AB1	Inhibition of HSP90 in human MCF7 cells assessed as induction of HSP90 client protein cRaf degradation after 24 hrs by Western blot analysis	26c	N-(7-((2R/3R/4S/5R)-3/4-Dihydroxy-5-methoxy-6/6-dimethyl-tetrahydro-2H-pyran-2-yloxy)-8-methyl-4-oxo-4Hchromen-3-yl)acetamide
P08238	HSP90AB1	Inhibition of HSP90 in human MCF7 cells assessed as induction of HSP90 client protein cRaf degradation after 24 hrs by Western blot analysis	26d	N-(7-((2R/3R/4S/5R)-3/4-Dihydroxy-5-methoxy-6/6-dimethyl-tetrahydro-2H-pyran-2-yloxy)-8-methyl-4-oxo-4Hchromen-3-yl)-4-methoxy-3-(3-methoxyphenyl)benzamide
P08238	HSP90AB1	Inhibition of HSP90 in human MCF7 cells assessed as induction of HSP90 client protein cRaf degradation after 24 hrs by Western blot analysis	26e	N-(7-((2R/3R/4S/5R)-3/4-Dihydroxy-5-methoxy-6/6-dimethyl-tetrahydro-2H-pyran-2-yloxy)-5-hydroxy-4-oxo-4Hchromen-3-yl)acetamide
P08238	HSP90AB1	Inhibition of HSP90 in human MCF7 cells assessed as induction of HSP90 client protein cRaf degradation after 24 hrs by Western blot analysis	26f	N-(7-((2R/3R/4S/5R)-3/4-Dihydroxy-5-methoxy-6/6-dimethyl-tetrahydro-2H-pyran-2-yloxy)-5-hydroxy-4-oxo-4Hchromen-3-yl)-4-methoxy-3-(3-methoxyphenyl)benzamide
P08238	HSP90AB1	Inhibition of HSP90 in human MCF7 cells assessed as induction of HSP90 client protein cRaf degradation after 24 hrs by Western blot analysis	30a	3-(Benzo[d][1/3]dioxol-5-yl)-7-hydroxy-4H-chromen-4-one
P08238	HSP90AB1	Inhibition of HSP90 in human MCF7 cells assessed as induction of HSP90 client protein cRaf degradation after 24 hrs by Western blot analysis	30b	3-(Benzo[d][1/3]dioxol-5-yl)-7-hydroxy-8-methyl-4Hchromen-4-one
P08238	HSP90AB1	Inhibition of HSP90 in human MCF7 cells assessed as induction of HSP90 client protein cRaf degradation after 24 hrs by Western blot analysis	30c	3-(benzo[d][1/3]dioxol-5-yl)-5/7-dihydroxy-4H-chromen-4-one
P08238	HSP90AB1	Inhibition of HSP90 in human MCF7 cells assessed as induction of HSP90 client protein cRaf degradation after 24 hrs by Western blot analysis	31a	3-(Benzo[d][1/3]dioxol-5-yl)-4-oxo-4H-chromen-7-ylacetate
P08238	HSP90AB1	Inhibition of HSP90 in human MCF7 cells assessed as induction of HSP90 client protein cRaf degradation after 24 hrs by Western blot analysis	31b	3-(Benzo[d][1/3]dioxol-5-yl)-8-methyl-4-oxo-4Hchromen-7-yl acetate
P08238	HSP90AB1	Inhibition of HSP90 in human MCF7 cells assessed as induction of HSP90 client protein cRaf degradation after 24 hrs by Western blot analysis	31c	3-(Benzo[d][1/3]dioxol-5-yl)-5-hydroxy-4-oxo-4Hchromen-7-yl acetate
P08238	HSP90AB1	Inhibition of HSP90 in human MCF7 cells assessed as induction of HSP90 client protein cRaf degradation after 24 hrs by Western blot analysis	32a	3-(Benzo[d][1/3]dioxol-5-yl)-7-((2R/3R/4S/5R)-3/4-dihydroxy-5-methoxy-6/6-dimethyl-tetrahydro-2H-pyran-2-yloxy)-4H-chromen-4-one
P08238	HSP90AB1	Inhibition of HSP90 in human MCF7 cells assessed as induction of HSP90 client protein cRaf degradation after 24 hrs by Western blot analysis	32b	3-(Benzo[d][1/3]dioxol-5-yl)-7-((2R/3R/4S/5R)-3/4-dihydroxy-5-methoxy-6/6-dimethyl-tetrahydro-2H-pyran-2-yloxy)-8-methyl-4H-chromen-4-one
P08238	HSP90AB1	Inhibition of HSP90 in human MCF7 cells assessed as induction of HSP90 client protein cRaf degradation after 24 hrs by Western blot analysis	32c	3-(Benzo[d][1/3]dioxol-5-yl)-7-((2R/3R/4S/5R)-3/4-dihydroxy-5-methoxy-6/6-dimethyl-tetrahydro-2H-pyran-2-yloxy)-5-hydroxy-4H-chromen-4-one
P08238	HSP90AB1	Inhibition of HSP90 in human MCF7 cells assessed as induction of HSP90 client protein cRaf degradation after 24 hrs by Western blot analysis	37a	3-(Benzo[d][1/3]dioxol-5-yl)-7-hydroxy-6-(3-methylbut-2-enyl)-4H-chromen-4-one
P08238	HSP90AB1	Inhibition of HSP90 in human MCF7 cells assessed as induction of HSP90 client protein cRaf degradation after 24 hrs by Western blot analysis	37b	3-(Benzo[d][1/3]dioxol-5-yl)-7-hydroxy-8-methyl-6-(3-methylbut-2-enyl)-4H-chromen-4-one
P08238	HSP90AB1	Inhibition of HSP90 in human MCF7 cells assessed as induction of HSP90 client protein cRaf degradation after 24 hrs by Western blot analysis	37c	3-(Benzo[d][1/3]dioxol-5-yl)-7-hydroxy-8-(3-methylbut-2-enyl)-4H-chromen-4-one
P08238	HSP90AB1	Inhibition of HSP90 in human MCF7 cells assessed as induction of HSP90 client protein cRaf degradation after 24 hrs by Western blot analysis	2/ Derrubone	Derrubone
P08238	HSP90AB1	Inhibition of HSP90 in human MCF7 cells assessed as induction of HSP90 client protein cRaf degradation after 24 hrs by Western blot analysis	1	Novobiocin
P08238	HSP90AB1	Inhibition of HSP90 in human MCF7 cells assessed as induction of HSP90 client protein cRaf degradation after 24 hrs by Western blot analysis	A4	N-(7-((2R/3R/4S/5R)-3/4-dihydroxy-5-methoxy-6/6-dimethyltetrahydro-2H-pyran-2-yloxy)-2-oxo-2H-chromen-3-yl)acetamide
P08238	HSP90AB1	Inhibition of HSP90 in human MCF7 cells assessed as induction of HSP90 client protein cRaf degradation after 24 hrs by Western blot analysis	A4-dimer	N1/N6-bis(7-((2R/3R/4S/5R)-3/4-dihydroxy-5-methoxy-6/6-dimethyltetrahydro-2H-pyran-2-yloxy)-2-oxo-2H-chromen-3-yl)adipamide
O95864	FADS2	Inhibition of delta-6 desaturase expressed in HepG2 cells	MK-8245	2-(5-(3-(4-(2-bromo-5-fluorophenoxy)piperidin-1-yl)isoxazol-5-yl)-2H-tetrazol-2-yl)acetic acid
O95864	FADS2	Inhibition of delta-6 desaturase expressed in HepG2 cells	16a	2-(5-(3-(2-(2-bromo-5-fluorophenoxy)ethoxy)isoxazol-5-yl)-2H-tetrazol-2-yl)acetic acid
O95864	FADS2	Inhibition of delta-6 desaturase expressed in HepG2 cells	16b	2-(5-(3-(3-(2-bromo-5-fluorophenoxy)propoxy)isoxazol-5-yl)-2H-tetrazol-2-yl)acetic acid
O95864	FADS2	Inhibition of delta-6 desaturase expressed in HepG2 cells	16c	2-(5-(3-(4-(2-bromo-5-fluorophenoxy)butoxy)isoxazol-5-yl)-2H-tetrazol-2-yl)acetic acid
O95864	FADS2	Inhibition of delta-6 desaturase expressed in HepG2 cells	16d	2-(5-(3-(2-(2-bromo-5-fluorobenzyloxy)ethoxy)isoxazol-5-yl)-2H-tetrazol-2-yl)acetic acid
O95864	FADS2	Inhibition of delta-6 desaturase expressed in HepG2 cells	22	2-(5-(5-(3-(2-bromo-5-fluorophenoxy)propoxy)-1/3/4-thiadiazol-2-yl)-2H-tetrazol-2-yl)acetic acid
O95864	FADS2	Inhibition of delta-6 desaturase expressed in HepG2 cells	23a	2-(5-(2-(3-(2-bromo-5-fluorophenoxy)propoxy)thiazol-5-yl)-2H-tetrazol-2-yl)acetic acid
O95864	FADS2	Inhibition of delta-6 desaturase expressed in HepG2 cells	23b	2-(5-(2-(3-(2-bromo-5-(trifluoromethoxy)phenoxy)propoxy)thiazol-5-yl)-2H-tetrazol-2-yl)acetic acid
O95864	FADS2	Inhibition of delta-6 desaturase expressed in HepG2 cells	24	2-(5-(2-(3-(2-bromo-5-fluorophenoxy)propoxy)-4-methylthiazol-5-yl)-2H-tetrazol-2-yl)acetic acid
P40926	MDH2	Inhibition of mitochondrial malate dehydrogenase by spectrophotometry	1f	9-Trifluoromethyl-5/12-dihydro-7H-benzo[2/3]azepino[4/5-b]indol-6-one
P40926	MDH2	Inhibition of mitochondrial malate dehydrogenase by spectrophotometry	1g	6-Oxo-5/6/7/12-tetrahydro-benzo[2/3]azepino[4/5-b]indole-9-carbonitrile
P40926	MDH2	Inhibition of mitochondrial malate dehydrogenase by spectrophotometry	1m	2/3-Dimethoxy-9-trifluoromethyl-5/12-dihydro-7H-benzo[2/3]azepino[4/5-b]indol-6-one
P40926	MDH2	Inhibition of mitochondrial malate dehydrogenase by spectrophotometry	1n	3-Methoxy-9-trifluormethyl-7/12-dihydroindolo[3/2-d][1]benzazepin-6(5H)-one
P40926	MDH2	Inhibition of mitochondrial malate dehydrogenase by spectrophotometry	1o	9-Bromo-2/3-dimethoxy-5/12-dihydro-7H-benzo[2/3]azepino[4/5-b]indol-6-one
P40926	MDH2	Inhibition of mitochondrial malate dehydrogenase by spectrophotometry	1p	9-Bromo-2-methoxy-5/12-dihydro-7H-benzo[2/3]azepino[4/5-b]indol-6-one
P40926	MDH2	Inhibition of mitochondrial malate dehydrogenase by spectrophotometry	1h	9-Methyl-5/12-dihydro-7H-benzo[2/3]azepino[4/5-b]indol-6-one
P40926	MDH2	Inhibition of mitochondrial malate dehydrogenase by spectrophotometry	1i	6-oxo-5/6/7/12-tetrahydroindolo[3/2-d][1]benzazepine-9-carboxylic acid
P40926	MDH2	Inhibition of mitochondrial malate dehydrogenase by spectrophotometry	4h	9-Bromo-5-(3/4-dichlorobenzyl)-7/12-dihydroindolo[3/2-d][1]benzazepin-6(5H)-one
P40926	MDH2	Inhibition of mitochondrial malate dehydrogenase by spectrophotometry	4i	5-(4-Methylbenzyl)-7/12-dihydroindolo[3/2-d][1]benzazepin-6(5H)-one
P40926	MDH2	Inhibition of mitochondrial malate dehydrogenase by spectrophotometry	1q	9-Bromo-3-hydroxy-5/12-dihydro-7H-benzo[2/3]azepino[4/5-b]indol-6-one
P40926	MDH2	Inhibition of mitochondrial malate dehydrogenase by spectrophotometry	1r	9-Bromo-4-methoxy-5/12-dihydro-7H-benzo[2/3]azepino[4/5-b]indol-6-one
P40926	MDH2	Inhibition of mitochondrial malate dehydrogenase by spectrophotometry	1s	9-Bromo-4-hydroxy-5/12-dihydro-7H-benzo[2/3]azepino[4/5-b]indol-6-one
P40926	MDH2	Inhibition of mitochondrial malate dehydrogenase by spectrophotometry	1t	2/3-Dimethoxy-6-oxo-5/6/7/12-tetrahydro-benzo[2/3]azepino[4/5-b]indole-9-carbonitrile
P40926	MDH2	Inhibition of mitochondrial malate dehydrogenase by spectrophotometry	4j	5-(3/4-Dichlorobenzyl)-7/12-dihydroindolo[3/2-d][1]benzazepin-6(5H)-one
P40926	MDH2	Inhibition of mitochondrial malate dehydrogenase by spectrophotometry	4k	9-tert-Butyl-5-(3/4-dichlorobenzyl)-7/12-dihydroindolo[3/2-d][1]benzazepin-6(5H)-one
P40926	MDH2	Inhibition of mitochondrial malate dehydrogenase by spectrophotometry	1u	4-Methoxy-5/12-dihydro-7H-benzo[2/3]azepino[4/5-b]indol-6-one
P40926	MDH2	Inhibition of mitochondrial malate dehydrogenase by spectrophotometry	1v	11-Chloro-5/12-dihydro-7H-benzo[2/3]azepino[4/5-b]indol-6-one
P40926	MDH2	Inhibition of mitochondrial malate dehydrogenase by spectrophotometry	1w	8/10-Dichloro-5/12-dihydro-7H-benzo[2/3]azepino[4/5-b]indol-6-one
P40926	MDH2	Inhibition of mitochondrial malate dehydrogenase by spectrophotometry	2a	5-Benzyl-9-bromo-5/12-dihydro-7H-benzo[2/3]azepino[4/5-b]indol-6-one
P40926	MDH2	Inhibition of mitochondrial malate dehydrogenase by spectrophotometry	5a	Ethyl 6-oxo-5/6/7/12-tetrahydroindolo[3/2-d][1]benzazepine-9-carboxylate
P40926	MDH2	Inhibition of mitochondrial malate dehydrogenase by spectrophotometry	5b	Propyl 6-oxo-5/6/7/12-tetrahydroindolo[3/2-d][1]benzazepine-9-carboxylate
P40926	MDH2	Inhibition of mitochondrial malate dehydrogenase by spectrophotometry	1j	Methyl 6-oxo-5/6/7/12-tetrahydroindolo[3/2-d][1]benzazepine-9-carboxylate
P40926	MDH2	Inhibition of mitochondrial malate dehydrogenase by spectrophotometry	2b	9-Bromo-5-methyl-5/12-dihydro-7H-benzo[2/3]azepino[4/5-b]indol-6-one
P40926	MDH2	Inhibition of mitochondrial malate dehydrogenase by spectrophotometry	2c	12-Allyl-9-bromo-5/12-dihydro-7H-benzo[2/3]azepino[4/5-b]indol-6-one
P40926	MDH2	Inhibition of mitochondrial malate dehydrogenase by spectrophotometry	2d	9-Bromo-12-methyl-5/12-dihydro-7H-benzo[2/3]azepino[4/5-b]indol-6-one
P40926	MDH2	Inhibition of mitochondrial malate dehydrogenase by spectrophotometry	5c	Butyl 6-oxo-5/6/7/12-tetrahydroindolo[3/2-d][1]benzazepine-9-carboxylate
P40926	MDH2	Inhibition of mitochondrial malate dehydrogenase by spectrophotometry	5d	Pentyl 6-oxo-5/6/7/12-tetrahydroindolo[3/2-d][1]benzazepine-9-carboxylate
P40926	MDH2	Inhibition of mitochondrial malate dehydrogenase by spectrophotometry	1a	9-Bromo-5/12-dihydro-7H-benzo[2/3azepino[4/5-b]indol-6-one
P40926	MDH2	Inhibition of mitochondrial malate dehydrogenase by spectrophotometry	1k	9-(methylthio)-7/12-dihydroindolo[3/2-d][1]benzazepin-6(5H)-one
P40926	MDH2	Inhibition of mitochondrial malate dehydrogenase by spectrophotometry	4a	5-Benzyl-9-chloro-7/12-dihydroindolo[3/2-d][1]benzazepin-6(5H)-one
P40926	MDH2	Inhibition of mitochondrial malate dehydrogenase by spectrophotometry	4b	5-Benzyl-9-tert-butyl-7/12-dihydroindolo[3/2-d][1]benzazepin-6(5H)-one
P40926	MDH2	Inhibition of mitochondrial malate dehydrogenase by spectrophotometry	5e	Hexyl 6-oxo-5/6/7/12-tetrahydroindolo[3/2-d][1]benzazepine-9-carboxylate
P40926	MDH2	Inhibition of mitochondrial malate dehydrogenase by spectrophotometry	5f	Octyl 6-oxo-5/6/7/12-tetrahydroindolo[3/2-d][1]benzazepine-9-carboxylate
P40926	MDH2	Inhibition of mitochondrial malate dehydrogenase by spectrophotometry	4c	5-Benzyl-9-trifluoromethyl-7/12-dihydroindolo[3/2-d][1]benzazepin-6(5H)-one
P40926	MDH2	Inhibition of mitochondrial malate dehydrogenase by spectrophotometry	4d	5-Benzyl-9-methyl-7/12-dihydroindolo[3/2-d][1]benzazepin-6(5H)-one
P40926	MDH2	Inhibition of mitochondrial malate dehydrogenase by spectrophotometry	4e	5-Benzyl-9-methoxy-7/12-dihydroindolo[3/2-d][1]benzazepin-6(5H)-one
P40926	MDH2	Inhibition of mitochondrial malate dehydrogenase by spectrophotometry	1b	9-Nitro-5/12-dihydro-7H-benzo[2/3]zepino[4/5-b]indol-6-one
P40926	MDH2	Inhibition of mitochondrial malate dehydrogenase by spectrophotometry	1c	5/12-Dihydro-7H-benzo[2/3]azepino[4/5-b]indol-6-one
P40926	MDH2	Inhibition of mitochondrial malate dehydrogenase by spectrophotometry	4f	9-Bromo-5-(4-methylbenzyl)-7/12-dihydroindolo[3/2-d][1]benzazepin-6(5H)-one
P40926	MDH2	Inhibition of mitochondrial malate dehydrogenase by spectrophotometry	1d	9-Chloro-5/12-dihydro-7H-benzo[2/3]azepino[4/5-b]indol-6-one
P40926	MDH2	Inhibition of mitochondrial malate dehydrogenase by spectrophotometry	1e	9-Fluoro-5/12-dihydro-7H-benzo[2/3]azepino[4/5-b]indol-6-one
P40926	MDH2	Inhibition of mitochondrial malate dehydrogenase by spectrophotometry	4g	9-Bromo-5-(4-methoxybenzyl)-7/12-dihydroindolo[3/2-d][1]benzazepin-6(5H)-one
P40926	MDH2	Inhibition of mitochondrial malate dehydrogenase by spectrophotometry	1l	9-(Methylsulfinyl)-7/12-dihydroindolo[3/2-d][1]benzazepin-6(5H)-one
P08238	HSP90AB1	Displacement of Cy3B-GM from recombinant Hsp90beta (unknown origin) after 24 hrs by fluorescence polarization assay	9a	8-(2-chlorophenylthio)-9-(pent-4-ynyl)-9H-purin-6-amine
P08238	HSP90AB1	Displacement of Cy3B-GM from recombinant Hsp90beta (unknown origin) after 24 hrs by fluorescence polarization assay	9b	8-(2-methoxyphenylthio)-9-(pent-4-ynyl)-9H-purin-6-amine
P08238	HSP90AB1	Displacement of Cy3B-GM from recombinant Hsp90beta (unknown origin) after 24 hrs by fluorescence polarization assay	9c	(2-(6-amino-9-(pent-4-ynyl)-9H-purin-8-ylthio)phenyl)methanol
P08238	HSP90AB1	Displacement of Cy3B-GM from recombinant Hsp90beta (unknown origin) after 24 hrs by fluorescence polarization assay	9d	9-(pent-4-ynyl)-8-(2-(trifluoromethoxy)phenylthio)-9H-purin-6-amine
P08238	HSP90AB1	Displacement of Cy3B-GM from recombinant Hsp90beta (unknown origin) after 24 hrs by fluorescence polarization assay	9e	8-(4-methoxyphenylthio)-9-(pent-4-ynyl)-9H-purin-6-amine
P08238	HSP90AB1	Displacement of Cy3B-GM from recombinant Hsp90beta (unknown origin) after 24 hrs by fluorescence polarization assay	9f	8-(4-chlorophenylthio)-9-(pent-4-ynyl)-9H-purin-6-amine
P08238	HSP90AB1	Displacement of Cy3B-GM from recombinant Hsp90beta (unknown origin) after 24 hrs by fluorescence polarization assay	9g	8-(2/4-dichlorophenylthio)-9-(pent-4-ynyl)-9H-purin-6-amine
P08238	HSP90AB1	Displacement of Cy3B-GM from recombinant Hsp90beta (unknown origin) after 24 hrs by fluorescence polarization assay	9h	8-(4-bromo-2-chlorophenylthio)-9-(pent-4-ynyl)-9H-purin-6-amine
P08238	HSP90AB1	Displacement of Cy3B-GM from recombinant Hsp90beta (unknown origin) after 24 hrs by fluorescence polarization assay	9i	8-(2/4-dimethylphenylthio)-9-(pent-4-ynyl)-9H-purin-6-amine
P08238	HSP90AB1	Displacement of Cy3B-GM from recombinant Hsp90beta (unknown origin) after 24 hrs by fluorescence polarization assay	9j	8-(2/4-dimethoxyphenylthio)-9-(pent-4-ynyl)-9H-purin-6-amine
P08238	HSP90AB1	Displacement of Cy3B-GM from recombinant Hsp90beta (unknown origin) after 24 hrs by fluorescence polarization assay	9k	8-(2/5-dichlorophenylthio)-9-(pent-4-ynyl)-9H-purin-6-amine
P08238	HSP90AB1	Displacement of Cy3B-GM from recombinant Hsp90beta (unknown origin) after 24 hrs by fluorescence polarization assay	9l	8-(2/5-dimethylphenylthio)-9-(pent-4-ynyl)-9H-purin-6-amine
P08238	HSP90AB1	Displacement of Cy3B-GM from recombinant Hsp90beta (unknown origin) after 24 hrs by fluorescence polarization assay	9m	8-(2-chloro-5-(trifluoromethyl)phenylthio)-9-(pent-4-ynyl)-9H-purin-6-amine
P08238	HSP90AB1	Displacement of Cy3B-GM from recombinant Hsp90beta (unknown origin) after 24 hrs by fluorescence polarization assay	9n	8-(3/5-dichlorophenylthio)-9-(pent-4-ynyl)-9H-purin-6-amine
P08238	HSP90AB1	Displacement of Cy3B-GM from recombinant Hsp90beta (unknown origin) after 24 hrs by fluorescence polarization assay	9o	8-(3-bromo-5-chlorophenylthio)-9-(pent-4-ynyl)-9H-purin-6-amine
P08238	HSP90AB1	Displacement of Cy3B-GM from recombinant Hsp90beta (unknown origin) after 24 hrs by fluorescence polarization assay	9p	8-(3/5-dibromophenylthio)-9-(pent-4-ynyl)-9H-purin-6-amine
P08238	HSP90AB1	Displacement of Cy3B-GM from recombinant Hsp90beta (unknown origin) after 24 hrs by fluorescence polarization assay	9q	8-(3/5-dimethylphenylthio)-9-(pent-4-ynyl)-9H-purin-6-amine
P08238	HSP90AB1	Displacement of Cy3B-GM from recombinant Hsp90beta (unknown origin) after 24 hrs by fluorescence polarization assay	9r	8-(2/6-dichloropyridin-4-ylthio)-9-(pent-4-ynyl)-9H-purin-6-amine
P08238	HSP90AB1	Displacement of Cy3B-GM from recombinant Hsp90beta (unknown origin) after 24 hrs by fluorescence polarization assay	9s	5-(6-amino-9-(pent-4-ynyl)-9H-purin-8-ylthio)isophthalonitrile
P08238	HSP90AB1	Displacement of Cy3B-GM from recombinant Hsp90beta (unknown origin) after 24 hrs by fluorescence polarization assay	9t	8-(3/4-dichlorophenylthio)-9-(pent-4-ynyl)-9H-purin-6-amine
P08238	HSP90AB1	Displacement of Cy3B-GM from recombinant Hsp90beta (unknown origin) after 24 hrs by fluorescence polarization assay	9u	9-(pent-4-ynyl)-8-(2/3/4-trichlorophenylthio)-9H-purin-6-amine
P08238	HSP90AB1	Displacement of Cy3B-GM from recombinant Hsp90beta (unknown origin) after 24 hrs by fluorescence polarization assay	9v	9-(pent-4-ynyl)-8-(2/4/5-trichlorophenylthio)-9H-purin-6-amine
P08238	HSP90AB1	Displacement of Cy3B-GM from recombinant Hsp90beta (unknown origin) after 24 hrs by fluorescence polarization assay	9w	8-(mesitylthio)-9-(pent-4-ynyl)-9H-purin-6-amine
P08238	HSP90AB1	Displacement of Cy3B-GM from recombinant Hsp90beta (unknown origin) after 24 hrs by fluorescence polarization assay	5/ PU-H71	8-(6-iodobenzo[d][1/3]dioxol-5-ylthio)-9-(3-(isopropylamino)propyl)-9H-purin-6-amine
P08238	HSP90AB1	Displacement of Cy3B-GM from recombinant Hsp90beta (unknown origin) after 24 hrs by fluorescence polarization assay	13a	9-(But-3-yn-1-yl)-8-((3/5-dichlorophenyl)thio)-9H-purin-6-amine
P08238	HSP90AB1	Displacement of Cy3B-GM from recombinant Hsp90beta (unknown origin) after 24 hrs by fluorescence polarization assay	13b	8-((3/5-Dichlorophenyl)thio)-9-(hex-5-yn-1-yl)-9H-purin-6-amine
P08238	HSP90AB1	Displacement of Cy3B-GM from recombinant Hsp90beta (unknown origin) after 24 hrs by fluorescence polarization assay	13c	9-(But-2-yn-1-yl)-8-((3/5-dichlorophenyl)thio)-9H-purin-6-amine
P08238	HSP90AB1	Displacement of Cy3B-GM from recombinant Hsp90beta (unknown origin) after 24 hrs by fluorescence polarization assay	13d	8-((3/5-Dichlorophenyl)thio)-9-(3/3/3-trifluoropropyl)-9H-purin-6-amine
P08238	HSP90AB1	Displacement of Cy3B-GM from recombinant Hsp90beta (unknown origin) after 24 hrs by fluorescence polarization assay	13e	8-((3/5-Dichlorophenyl)thio)-9-(4/4/4-trifluorobutyl)-9H-purin-6-amine
P08238	HSP90AB1	Displacement of Cy3B-GM from recombinant Hsp90beta (unknown origin) after 24 hrs by fluorescence polarization assay	13f	8-((3/5-Dichlorophenyl)thio)-9-(5/5/5-trifluoropentyl)-9H-purin-6-amine
P08238	HSP90AB1	Displacement of Cy3B-GM from recombinant Hsp90beta (unknown origin) after 24 hrs by fluorescence polarization assay	13g	8-((3/5-Dichlorophenyl)thio)-9-(6/6/6-trifluorohexyl)-9H-purin-6-amine
P08238	HSP90AB1	Displacement of Cy3B-GM from recombinant Hsp90beta (unknown origin) after 24 hrs by fluorescence polarization assay	13h	4-(6-Amino-8-((3/5-dichlorophenyl)thio)-9H-purin-9-yl)-butanenitrile
P08238	HSP90AB1	Displacement of Cy3B-GM from recombinant Hsp90beta (unknown origin) after 24 hrs by fluorescence polarization assay	13i	9-Benzyl-8-((3/5-dichlorophenyl)thio)-9H-purin-6-amine
P08238	HSP90AB1	Displacement of Cy3B-GM from recombinant Hsp90beta (unknown origin) after 24 hrs by fluorescence polarization assay	13j	8-((3/5-Dichlorophenyl)thio)-9-phenethyl-9H-purin-6-amine
P08238	HSP90AB1	Displacement of Cy3B-GM from recombinant Hsp90beta (unknown origin) after 24 hrs by fluorescence polarization assay	13l	8-((3/5-Dichlorophenyl)thio)-9-(pentan-2-yl)-9H-purin-6-amine
P08238	HSP90AB1	Displacement of Cy3B-GM from recombinant Hsp90beta (unknown origin) after 24 hrs by fluorescence polarization assay	13m	8-((3/5-Dichlorophenyl)thio)-9-(pent-4-yn-2-yl)-9H-purin-6-amine
P08238	HSP90AB1	Displacement of Cy3B-GM from recombinant Hsp90beta (unknown origin) after 24 hrs by fluorescence polarization assay	13n	8-((3/5-Dichlorophenyl)thio)-9-(hex-5-yn-3-yl)-9H-purin-6-amine
P08238	HSP90AB1	Displacement of Cy3B-GM from recombinant Hsp90beta (unknown origin) after 24 hrs by fluorescence polarization assay	13o	9-Butyl-8-((2/4-dichlorophenyl)thio)-9H-purin-6-amine
P08238	HSP90AB1	Displacement of Cy3B-GM from recombinant Hsp90beta (unknown origin) after 24 hrs by fluorescence polarization assay	13p	8-((2/4-Dichlorophenyl)thio)-9-(pentan-2-yl)-9H-purin-6-amine
P08238	HSP90AB1	Displacement of Cy3B-GM from recombinant Hsp90beta (unknown origin) after 24 hrs by fluorescence polarization assay	13q	9-(But-3-yn-1-yl)-8-((2/4-dichlorophenyl)thio)-9H-purin-6-amine
P08238	HSP90AB1	Displacement of Cy3B-GM from recombinant Hsp90beta (unknown origin) after 24 hrs by fluorescence polarization assay	13r	8-((2/4-Dichlorophenyl)thio)-9-(pent-4-yn-2-yl)-9H-purin-6-amine
P08238	HSP90AB1	Displacement of Cy3B-GM from recombinant Hsp90beta (unknown origin) after 24 hrs by fluorescence polarization assay	13s	8-((2/4-Dichlorophenyl)thio)-9-(hex-5-yn-3-yl)-9H-purin-6-amine
P08238	HSP90AB1	Displacement of Cy3B-GM from recombinant Hsp90beta (unknown origin) after 24 hrs by fluorescence polarization assay	14a	8-((2/4-Dichlorophenyl)sulfinyl)-9-(pent-4-yn-1-yl)-9H-purin-6-amine
P08238	HSP90AB1	Displacement of Cy3B-GM from recombinant Hsp90beta (unknown origin) after 24 hrs by fluorescence polarization assay	14b	8-((2/4-Dichlorophenyl)sulfonyl)-9-(pent-4-yn-1-yl)-9H-purin-6-amine
P08238	HSP90AB1	Displacement of Cy3B-GM from recombinant Hsp90beta (unknown origin) after 24 hrs by fluorescence polarization assay	14c	8-(2/4-Dichlorophenoxy)-9-(pent-4-yn-1-yl)-9H-purin-6-amine
P08238	HSP90AB1	Displacement of Cy3B-GM from recombinant Hsp90beta (unknown origin) after 24 hrs by fluorescence polarization assay	14d	8-(2/4-Dichlorobenzyl)-9-(pent-4-yn-1-yl)-9H-purin-6-amine
P08238	HSP90AB1	Displacement of Cy3B-GM from recombinant Hsp90beta (unknown origin) after 24 hrs by fluorescence polarization assay	14e	(6-Amino-9-(pent-4-yn-1-yl)-9H-purin-8-yl)(2/4-dichlorophenyl)-methanone
[truncated: 3,557 more rows]
